# Supplementary material for: A time-resolved picture of our Milky Way’s early formation history
Source: Nature. 2022 Mar 23;603(7902):599–603. doi: 10.1038/s41586-022-04496-5 (PMC8942851; doi:10.1038/s41586-022-04496-5)
Supplement: Supplementary file 3 — The stellar catalogue generated for and analysed in the current work, in ascii format [file 41586_2022_4496_MOESM3_ESM.txt]

# A table of stellar age, abundance, and orbit action for 247,014 subgiant stars from LAMOST DR7 and Gaia eDR3
# The table contains 247,104 rows, 26 colums 
#---------------------------------------------------------------------------------------------------------------------------
# Column | Lines   | Label          |  Unit   |  Comments
#---------------------------------------------------------------------------------------------------------------------------
#   1    |   1-6   | number id      |         | 
#   2    |   7-20  | RA             |   deg   |  Right ascension (J2000) 
#   3    |  21-34  | Dec            |   deg   |  Declination (J2000)
#   4    |  35-42  | Age            |   Gyr   |
#   5    |  43-50  | Age unc.       |   Gyr   |  Uncertainty in age estimate
#   6    |  51-58  | [Fe/H]         |         |  LAMOST metallicity 
#   7    |  59-66  | [Fe/H] unc.    |         |  Uncertainty in [Fe/H]
#   8    |  67-77  | JR             | kpc.km/s|  Orbital radial action
#   9    |  78-88  | JPHI           | kpc.km/s|  Orbital azimuthal action
#  10    |  89-99  | JZ             | kpc.km/s|  Orbital vertical action
#  11    | 100-109 | X              |   kpc   |  X value in Galactic rectangular coordinate, positive to anti-center 
#  12    | 110-119 | Y              |   kpc   |  Y value in Galactic rectangular coordinate  
#  13    | 120-129 | Z              |   kpc   |  Z value in Galactic rectangular coordinate, positive to north pole
#  14    | 130-152 | Source id      |         |  Gaia eDR3 source id
#  15    | 153-192 | specid         |         |  LAMOST spectral id, in format of obsdate-planid-spectrograph-fiber
#  16    | 193-200 | S/N_g          |         |  LAMOST spectral S/N in SDSS g band
#  17    | 201-208 | Teff           |    K    |  LAMOST effective temperature 
#  18    | 209-216 | Teff unc.      |    K    |  Uncertainty in Teff
#  19    | 217-225 | logg           |  cm/s^2 |  LAMOST surface gravity derived  
#  20    | 226-234 | logg unc.      |   dex   |  Uncertainty in logg
#  21    | 235-243 | MK_spec        |   mag   |  Spectroscopic absolute magnitude in 2MASS Ks band 
#  22    | 244-252 | MK_spec unc.   |   mag   |  Uncertainty in MK_spec
#  23    | 253-261 | MK_comb        |   mag   |  Spectroscopic & geometric combined absolute magnitude in 2MASS Ks band
#  24    | 262-270 | MK_comb unc.   |   mag   |  Uncertainty in MK_comb
#  25    | 271-279 | [alpha/Fe]     |         |  LAMOST alpha-to-iron abundance ratio
#  26    | 280-288 | [alpha/Fe] unc.|         |  Uncertainty in [alpha/Fe]
#----------------------------------------------------------------------------------------------------------------------------
     1    331.581577     -1.512106  17.774   2.143  -0.828   0.132     104.93    1092.57      45.54     7.355     1.359    -1.468     267695571003410291                   20111024-F5902-01-061    26.9  5520.3    40.0    3.951    0.116    1.581    0.430    2.296    0.188    0.339    0.041
     2    332.300352     -1.566708   6.780   0.482  -0.525   0.113      40.43    1312.68      57.52     7.322     1.443    -1.584     267689591979455449                   20111024-F5902-01-093    38.1  5989.6    41.6    4.219    0.092    1.545    0.269    2.142    0.168    0.092    0.037
     3    331.985497     -1.371940  18.426   1.723  -0.901   0.097     195.62     872.85      43.30     7.382     1.340    -1.452     267696140945529996                   20111024-F5902-01-171    38.9  5761.2    29.7    4.073    0.098    2.320    0.321    2.365    0.181    0.261    0.035
     4    332.113993     -1.461954  11.312   1.888  -1.316   0.100    1871.61   -1184.45     418.06     6.935     2.093    -2.286     267694550089640000                   20111024-F5902-01-173    31.4  6187.6    58.2    3.757    0.186    1.724    0.484    1.848    0.336    0.208    0.060
     5    330.271298     -0.940016  11.752   2.035  -0.755   0.178      55.37    1184.66      68.59     7.138     1.688    -1.746     268022424886576256                   20111024-F5902-02-169    20.5  5691.6    56.1    3.810    0.161    3.029    0.518    2.321    0.307    0.240    0.056
     6    330.647473     -1.613945  11.005   1.550  -0.717   0.116      15.56    1600.26      71.45     7.212     1.543    -1.643     267680074761392409                   20111024-F5902-02-218    36.9  5703.0    35.5    3.885    0.099    2.287    0.305    2.145    0.205    0.146    0.038
     7    331.029354     -1.189549  16.963   1.327  -1.018   0.082      76.85     860.80     318.26     7.443     1.209    -1.277     267719127610540582                   20111024-F5902-02-241    44.5  5766.3    25.7    4.038    0.089    2.091    0.301    2.722    0.162    0.189    0.034
     8    331.117914     -1.324618  12.656   1.593  -0.824   0.143      80.39    1177.95      51.01     7.287     1.461    -1.555     267714032061330726                   20111024-F5902-02-249    28.4  5849.1    44.1    4.041    0.131    2.959    0.410    2.557    0.261    0.126    0.049
     9    331.360469     -0.017034  11.175   1.560  -0.076   0.061      54.52    1267.77      38.48     7.509     1.169    -1.197     268040034252492800                   20111024-F5902-03-047    56.3  5169.0    23.7    3.953    0.048    1.935    0.141    2.028    0.109   -0.003    0.020
    10    330.719441      0.271901  14.704   2.059  -1.554   0.153     691.37      15.60     154.10     6.303     3.251    -3.271     268063831377734848                   20111024-F5902-03-082    22.7  6011.1    82.9    3.752    0.272    2.225    0.687    2.276    0.631    0.146    0.088
    11    331.547642      0.073461  12.267   1.988  -0.180   0.091      73.24    1238.14      36.70     7.582     1.052    -1.076     268040790166743974                   20111024-F5902-03-199    41.9  5017.7    33.4    3.826    0.082    2.048    0.206    1.900    0.131    0.284    0.022
    12    331.345478      0.849114  14.017   2.306  -0.483   0.137      22.75    1399.42      86.39     7.088     1.978    -1.974     268218560581097536                   20111024-F5902-03-207    28.3  5631.3    48.2    4.093    0.106    2.049    0.352    2.467    0.258    0.178    0.041
    13    332.759632      0.679225  12.575   1.058  -1.055   0.074     224.97     386.35     354.34     7.522     1.241    -1.277     267903430240667916                   20111024-F5902-04-074    48.1  5939.4    24.7    3.967    0.093    2.917    0.286    2.578    0.191    0.233    0.034
    14    332.271931      0.032772   8.036   1.074  -0.443   0.102      10.30    1428.88      79.02     7.188     1.790    -1.866     267888253544228608                   20111024-F5902-04-094    36.3  5852.6    34.0    3.980    0.087    2.116    0.271    2.069    0.205    0.147    0.033
    15    331.989177     -0.045068  10.697   1.651  -0.300   0.025       7.67    1622.88      45.41     7.433     1.328    -1.379     267888984977100172                   20111024-F5902-04-148    50.6  5091.2    27.9    3.644    0.066    1.835    0.177    1.788    0.139    0.188    0.018
    16    331.873456      0.197384   9.230   1.565  -0.518   0.159     337.44     730.75     117.32     7.017     2.085    -2.148     268190059178136755                   20111024-F5902-04-192    23.6  5835.1    53.5    4.013    0.133    2.253    0.420    2.038    0.315    0.212    0.047
    17    331.710674     -0.418818  13.632   1.941  -1.405   0.107     618.50    -257.14     104.83     7.098     1.878    -1.966     267737259673969548                   20111024-F5902-05-056    24.4  5961.7    65.3    3.767    0.215    3.205    0.609    2.647    0.455    0.372    0.064
    18    332.530012     -0.762315  12.933   1.901  -0.894   0.093      90.15    1606.16      58.65     7.348     1.462    -1.570     267710472821945920                   20111024-F5902-05-139    41.5  5617.2    27.7    3.820    0.091    2.482    0.300    2.185    0.208    0.218    0.033
    19    331.891814     -0.422136  15.128   2.293  -0.651   0.072     328.26     467.35      81.53     7.102     1.882    -1.978     267736153290392640                   20111024-F5902-05-157    22.0  5254.8    69.6    3.707    0.161    2.538    0.469    2.178    0.360    0.308    0.038
    20    334.078345      0.135618  12.970   1.056  -1.565   0.115     361.20     457.02      95.14     7.420     1.470    -1.581     267876481897855001                   20111024-F5902-06-030    27.8  6052.1    67.5    3.730    0.190    2.240    0.604    2.438    0.259    0.330    0.066
    21    333.944116      0.020212  13.951   1.133  -2.592   0.177     450.80     421.97      52.05     7.383     1.525    -1.642     267873897616031808                   20111024-F5902-06-096    40.7  6153.8    55.9    3.871    0.172    3.229    0.580    2.159    0.276    0.326    0.055
    22    333.604221     -1.430035   5.594   1.364  -0.282   0.059      13.56    1560.86     158.29     6.794     2.456    -2.759     267774306343867200                   20111024-F5902-07-066    20.4  5383.0    65.9    3.752    0.158    1.377    0.438    1.185    0.351    0.095    0.046
    23    333.349117     -0.123644  15.963   2.391  -1.468   0.096     142.35    1218.59     117.98     7.250     1.731    -1.852     267865194294333465                   20111024-F5902-08-053    24.7  5623.3    49.2    3.534    0.193    2.235    0.625    2.003    0.289    0.221    0.068
    24    333.287074     -0.487722  12.143   1.048  -0.491   0.092     193.95     783.16     132.36     7.611     1.038    -1.119     267862329121629350                   20111024-F5902-08-138    40.8  5695.2    32.6    3.937    0.078    2.167    0.246    2.564    0.120    0.225    0.030
    25    332.651296     -1.013329  15.917   1.647  -0.430   0.038     136.13    1233.10      35.93     7.572     1.060    -1.148     267707748094690572                   20111024-F5902-08-204    35.6  5158.2    41.4    3.659    0.095    2.159    0.275    2.107    0.118    0.223    0.025
    26    332.557370     -1.106278  11.937   1.232  -0.397   0.049      15.10    1545.39      36.98     7.517     1.147    -1.245     267707466344836198                   20111024-F5902-08-223    28.6  5599.2    50.3    3.775    0.126    2.801    0.336    2.527    0.175    0.210    0.036
    27    333.161220      0.482410   8.901   0.703  -0.379   0.059      57.31    1847.05      37.43     7.619     1.063    -1.108     267897087432956480                   20111024-F5902-09-006    65.7  5801.7    20.8    3.917    0.048    2.181    0.138    2.046    0.096    0.094    0.022
    28    332.913281      0.980445   9.904   1.614  -0.888   0.139     154.27    1352.20      79.85     7.180     1.925    -1.973     268207084428482982                   20111024-F5902-09-026    28.0  5631.9    39.5    3.945    0.132    2.013    0.427    1.749    0.248    0.133    0.054
    29    332.943992      1.242752  10.998   1.966  -1.338   0.107    3825.48      44.88    1170.64     6.832     2.630    -2.678     268209613305230579                   20111024-F5902-09-041    22.7  5904.4    62.1    3.458    0.232    1.677    0.620    1.703    0.406    0.056    0.076
    30    333.038799      1.222783  11.988   0.898  -1.126   0.063      44.75    1501.95      45.04     7.558     1.214    -1.234     268208448510112256                   20111024-F5902-09-044    51.9  5895.4    23.6    3.897    0.092    2.047    0.278    2.292    0.123    0.166    0.035
    31    333.488596      0.456019  11.913   1.983  -0.727   0.192      93.53    1108.61      80.19     7.149     1.981    -2.087     267897915502647910                   20111024-F5902-09-234    21.3  5810.2    57.7    4.013    0.168    2.265    0.497    2.417    0.343    0.256    0.065
    32    330.121698     -0.399775  14.218   2.088  -2.002   0.154     688.88    -296.31      93.27     6.731     2.392    -2.429     268030849464907648                   20111024-F5902-10-085    26.8  5958.3    70.0    3.765    0.254    1.559    0.775    1.847    0.426    0.119    0.075
    33    329.859678     -0.202674  11.046   1.389  -0.669   0.092      89.38    1320.67      43.25     7.374     1.329    -1.329     268051482917332147                   20111024-F5902-10-096    44.7  5618.7    28.6    4.047    0.076    2.023    0.246    2.101    0.153    0.151    0.030
    34    330.742527     -0.561925  11.197   2.142  -0.711   0.199     131.40     523.71     520.23     6.617     2.614    -2.702     268026156354161344                   20111024-F5902-10-156    20.6  5855.3    65.2    3.932    0.176    1.951    0.507    2.148    0.412    0.253    0.061
    35    332.145959      2.423129  11.541   1.511  -0.400   0.100      20.89    1790.54      49.94     7.526     1.303    -1.254     268283002270416857                   20111024-F5902-11-183    38.0  5446.4    37.2    3.829    0.082    2.489    0.254    2.220    0.152    0.211    0.029
    36    333.152574      1.941341   9.234   0.696  -0.466   0.122       5.49    1518.19      49.97     7.491     1.395    -1.390     268256778488595046                   20111024-F5902-12-086    32.5  5774.9    43.6    3.945    0.100    2.538    0.306    2.127    0.153    0.098    0.033
    37    334.068003      1.181511  13.639   1.628  -0.532   0.130     124.19     988.52      88.44     7.594     1.188    -1.233     267941799760493644                   20111024-F5902-13-118    30.8  5688.1    43.0    4.104    0.104    2.403    0.332    2.630    0.165    0.204    0.041
    38    333.629341      1.277686  12.922   2.494  -0.962   0.134      79.75    1344.37     205.85     7.356     1.650    -1.697     267945871389493862                   20111024-F5902-13-169    28.4  5621.9    40.8    3.824    0.140    2.027    0.438    1.930    0.264    0.209    0.053
    39    330.750490      1.134405  13.504   1.170  -0.842   0.112     219.16     721.29     113.44     7.406     1.390    -1.355     268225350065404812                   20111024-F5902-14-079    33.5  5716.1    33.6    3.877    0.105    2.657    0.358    2.487    0.196    0.297    0.037
    40    330.683372      1.225745  11.084   1.530  -0.391   0.027     114.08    1082.54      33.28     7.483     1.253    -1.216     268226683223254643                   20111024-F5902-14-099    47.5  5154.9    29.9    3.608    0.072    1.976    0.198    1.903    0.129    0.250    0.017
    41    329.995966      1.104499  16.482   1.589  -0.747   0.118       9.69    1513.33      49.54     7.521     1.151    -1.105     268152473060338854                   20111024-F5902-14-103    33.8  5610.0    36.0    3.749    0.102    2.925    0.338    2.693    0.164    0.238    0.035
    42    330.266485      0.802576  16.086   1.627  -1.178   0.071      69.62    1182.10      50.69     7.277     1.574    -1.538     268075122417312115                   20111024-F5902-14-215    35.5  5408.0    42.8    3.321    0.129    1.930    0.405    1.836    0.204    0.295    0.032
    43    332.142340      1.570831  11.609   1.894  -0.655   0.190     133.54     953.34     114.41     6.908     2.444    -2.424     268235537298346611                   20111024-F5902-15-041    20.9  5665.9    58.6    4.199    0.151    1.776    0.490    1.940    0.357    0.300    0.054
    44    331.023888      1.074957  14.553   2.323   0.019   0.101      34.58    1429.12      48.32     7.372     1.460    -1.435     268225435535247680                   20111024-F5902-15-059    31.3  5133.2    38.4    3.978    0.083    2.337    0.261    2.309    0.184    0.022    0.028
    45    332.269264      1.437133  14.199   1.303  -0.762   0.091      75.07    1202.52      62.85     7.497     1.310    -1.303     268213870476824588                   20111024-F5902-15-129    45.7  5744.4    27.4    4.097    0.079    2.604    0.253    2.614    0.148    0.239    0.029
    46    332.022808      0.992464  15.609   2.053  -1.111   0.111      27.66    1332.61      67.49     7.223     1.784    -1.795     268201607486201024                   20111024-F5902-15-184    29.8  5870.6    41.8    3.895    0.157    2.285    0.453    2.705    0.312    0.180    0.058
    47    331.988763      1.685472  14.492   2.719  -0.771   0.168     203.81     722.69     136.90     7.313     1.664    -1.636     268234627194756006                   20111024-F5902-15-216    22.6  5450.0    49.9    3.976    0.136    2.918    0.482    2.376    0.322    0.339    0.044
    48    331.304529      2.198855  13.359   1.768  -0.758   0.042     115.15    1108.25      39.36     7.541     1.223    -1.164     268317722786027264                   20111024-F5902-16-129    47.6  5370.5    31.3    3.774    0.085    2.168    0.242    2.003    0.149    0.198    0.024
    49     43.923229     -1.060138  13.866   1.434  -0.674   0.155      66.03    1610.56      94.33    10.043     0.098    -2.243     518796714231412057                   20111024-F5907-03-043    25.5  5749.9    47.9    4.176    0.128    2.513    0.420    2.626    0.300    0.304    0.044
    50     44.953736     -1.216644   9.874   1.249  -0.381   0.117     180.49    1982.24      41.19     9.489     0.040    -1.536     518791202929382233                   20111024-F5907-04-142    31.6  5573.6    41.3    3.827    0.095    1.703    0.303    2.075    0.141    0.177    0.039
    51     45.326645     -2.195822  12.027   1.305  -0.183   0.069      44.37    1644.54      33.48     9.350     0.004    -1.391     518684313219293273                   20111024-F5907-07-032    45.0  5638.4    28.5    4.045    0.059    2.519    0.191    2.267    0.131    0.064    0.024
    52     43.447248     -1.102551  12.918   1.828  -0.682   0.149      39.53    1769.62      68.95     9.881     0.104    -2.076     249743834348798809                   20111024-F5907-10-213    28.1  5751.3    47.8    3.988    0.132    2.631    0.387    2.586    0.257    0.152    0.047
    53     47.251443     -0.563624   8.958   0.997  -0.730   0.187      62.74    1705.52      66.98    10.282     0.004    -2.292     326562684390610227                   20111024-F5907-13-075    22.8  5951.8    60.3    4.207    0.169    2.534    0.471    2.416    0.331    0.091    0.063
    54     43.325679     -0.236857  15.439   1.326  -1.651   0.089    1328.85      66.87      43.58     9.636     0.117    -1.745     249793865134294848                   20111024-F5907-14-167    43.1  6031.2    48.1    3.570    0.164    2.341    0.451    2.699    0.218    0.200    0.044
    55     43.420181      1.120663   7.959   1.303  -0.784   0.155       2.00    2003.92      94.15     9.824     0.171    -1.905     249912045883955417                   20111024-F5907-16-032    28.3  5885.8    48.4    3.988    0.142    2.249    0.404    2.048    0.243    0.190    0.052
    56      9.028242     39.123532   7.613   0.773  -0.808   0.108      15.98    1746.21      61.52     9.235     1.852    -0.922      36857812036032448                   20111024-M5901-02-087    39.9  6010.8    33.0    3.782    0.107    2.480    0.298    2.077    0.172    0.143    0.039
    57      9.979880     39.285382   8.508   1.438  -0.669   0.179      81.46    2015.02      25.84     9.549     2.324    -1.163      36862107003376396                   20111024-M5901-02-229    23.4  5912.5    55.8    4.112    0.152    2.457    0.451    2.258    0.283    0.173    0.058
    58     13.699777     40.572438   7.925   1.121  -0.843   0.155      48.16    2107.27      19.30     9.526     2.026    -0.986      37415037657067430                   20111024-M5901-06-046    27.3  6015.9    49.8    3.750    0.163    2.108    0.428    2.266    0.212    0.166    0.045
    59     12.176543     41.689072   5.130   0.638  -0.491   0.110       6.76    1945.32      20.93     9.533     2.135    -0.968      37525950892636300                   20111024-M5901-09-054    38.6  6095.9    38.7    4.022    0.095    2.015    0.261    1.665    0.169    0.004    0.036
    60     12.725437     41.119806   7.131   0.693  -0.678   0.191     159.65    2681.73      24.91     9.726     2.397    -1.126      37503101666521049                   20111024-M5901-09-146    23.5  6078.7    61.1    4.003    0.165    1.931    0.450    1.952    0.239    0.096    0.064
    61      9.859344     42.246302  10.361   1.172  -0.669   0.137      15.07    1822.08      15.54     9.219     1.762    -0.757      38155139549633702                   20111024-M5901-16-171    31.4  5895.2    42.5    3.951    0.121    2.317    0.348    2.454    0.166    0.133    0.045
    62    332.717033     28.154858   8.925   2.072  -0.316   0.133      32.09    1520.83      35.01     7.973     2.321    -0.961     189334469931634265                   20111025-B6001-01-022    26.4  5655.9    52.1    4.167    0.109    2.122    0.351    1.650    0.172   -0.038    0.043
    63    332.824229     28.611916   4.373   0.205  -0.366   0.068     111.04    1806.02      10.92     8.052     1.547    -0.628     189339689175882905                   20111025-B6001-01-093    64.6  6118.5    26.8    4.038    0.061    1.345    0.139    1.572    0.069    0.106    0.023
    64    333.281485     28.457207  10.109   1.050  -0.536   0.101       5.73    1774.96      33.75     8.048     1.683    -0.696     189263111626960947                   20111025-B6001-01-120    38.9  5838.5    32.4    4.030    0.085    2.045    0.265    1.907    0.098    0.127    0.034
    65    332.909827     28.955839  12.420   0.556  -0.535   0.042      56.80    1621.67      10.13     8.063     1.502    -0.602     189345867056833753                   20111025-B6001-01-150    37.8  5498.7    38.2    3.632    0.104    1.270    0.272    1.868    0.077    0.157    0.029
    66    333.368047     28.322157  14.332   1.146  -0.943   0.134      68.69    1784.46      26.20     8.027     1.946    -0.813     189261750981325593                   20111025-B6001-01-200    27.5  5904.4    43.8    4.005    0.153    1.660    0.445    1.966    0.130    0.227    0.057
    67    332.091719     28.919775   5.029   0.653  -0.853   0.098     104.35    1672.26      21.55     7.969     2.384    -0.942     189363277136284531                   20111025-B6001-02-064    44.4  6108.4    30.5    3.912    0.099    1.955    0.274    1.530    0.151    0.196    0.037
    68    330.716919     28.790026   6.942   0.275   0.158   0.060      46.92    1865.30       6.16     8.052     1.181    -0.446     189358456465025497                   20111025-B6001-02-076    51.5  5725.1    26.1    3.916    0.055    2.234    0.143    2.101    0.056   -0.035    0.023
    69    331.196622     29.074329   8.275   0.977  -0.831   0.150      30.60    1907.40      40.33     7.969     2.153    -0.824     189361504173832153                   20111025-B6001-02-128    29.1  6013.0    47.4    3.734    0.152    2.557    0.402    2.216    0.182    0.147    0.053
    70    331.098968     29.003660   9.549   0.436  -0.111   0.051      49.05    2043.61       5.87     8.079     1.003    -0.378     189360930366201536                   20111025-B6001-02-142    65.2  5665.6    20.7    4.009    0.044    2.394    0.121    2.194    0.046    0.050    0.018
    71    330.389385     29.410473   9.537   1.051  -0.427   0.058      22.68    1720.56      12.90     8.005     1.672    -0.614     189668834853627891                   20111025-B6001-02-152    24.8  5568.8    56.3    3.615    0.152    2.864    0.389    2.115    0.127    0.160    0.042
    72    330.537094     29.197290   6.172   0.917  -0.116   0.040      59.04    1427.17      19.96     7.969     2.013    -0.751     189660901190034995                   20111025-B6001-02-155    32.5  5429.6    46.3    3.674    0.107    1.696    0.264    1.654    0.134    0.085    0.029
    73    330.892076     29.287346   6.337   0.639  -0.489   0.122      14.15    1594.96      25.59     7.974     2.072    -0.779     189662725692154662                   20111025-B6001-02-180    34.9  5922.9    39.8    3.982    0.100    2.300    0.288    1.933    0.148    0.134    0.037
    74    331.119587     29.349464  13.318   1.661  -0.298   0.160       5.18    1559.98     103.59     7.996     1.916    -0.722     189662639792806899                   20111025-B6001-02-198    23.2  5589.2    61.9    3.848    0.139    1.694    0.393    2.392    0.159    0.077    0.052
    75    330.534681     29.453278  11.581   1.321  -0.652   0.034      34.74    1920.80      79.82     8.055     1.216    -0.445     189668652747045798                   20111025-B6001-02-199    49.7  5215.5    30.7    3.672    0.072    1.462    0.218    1.588    0.063    0.274    0.018
    76    331.596240     28.997799   6.358   0.170  -0.376   0.055      36.63    1517.84       7.77     8.077     1.088    -0.417     189364661833747955                   20111025-B6001-02-236    72.9  5976.7    19.8    3.850    0.048    2.124    0.123    1.958    0.045    0.053    0.019
    77    331.014211     30.859798   8.588   0.601  -0.720   0.075      43.82    1472.98       8.96     8.055     1.566    -0.549     189855449464786867                   20111025-B6001-03-062    57.5  5659.4    22.3    3.711    0.064    1.297    0.194    1.906    0.073    0.124    0.025
    78    331.317392     30.789446   7.515   0.359  -0.248   0.038     135.90    2183.74       4.23     8.102     1.007    -0.354     189836314526348492                   20111025-B6001-03-067   102.2  5771.0    14.6    3.980    0.031    1.921    0.082    1.925    0.035    0.036    0.015
    79    331.153516     30.761845   9.914   0.890  -0.453   0.107       5.50    1677.83      12.67     8.042     1.754    -0.622     189854995916239027                   20111025-B6001-03-069    38.5  5683.5    37.5    4.074    0.085    2.299    0.256    2.293    0.107    0.115    0.034
    80    331.274034     30.436352  14.165   1.670  -0.468   0.182     133.20    1584.72      30.96     8.006     2.145    -0.776     189684152425042841                   20111025-B6001-03-089    20.7  5366.9    63.9    4.089    0.140    2.671    0.461    2.374    0.195    0.310    0.047
    81    331.387765     30.442541   7.830   1.384   0.022   0.043      32.69    1456.19      71.28     7.990     2.397    -0.871     189684104321346892                   20111025-B6001-03-097    28.5  5274.1    52.5    3.761    0.117    1.921    0.288    1.926    0.168    0.123    0.030
    82    331.464601     31.198597  11.910   1.185  -0.279   0.136       8.68    1660.79       8.51     8.070     1.565    -0.548     189858892310553369                   20111025-B6001-03-107    25.0  5618.4    55.5    3.947    0.121    2.592    0.365    2.472    0.127    0.204    0.041
    83    331.152439     31.060919   3.696   0.568  -0.207   0.069      46.19    1481.18      18.77     8.012     2.235    -0.784     189857517921018739                   20111025-B6001-03-113    54.8  5824.9    26.7    3.760    0.061    1.241    0.154    1.281    0.101    0.030    0.025
    84    331.446477     30.588110  10.592   0.564  -0.399   0.059      50.26    1539.29      11.08     8.091     1.142    -0.408     189834410996852544                   20111025-B6001-03-152    67.1  5637.2    20.6    3.917    0.048    2.351    0.136    2.341    0.053    0.172    0.020
    85    331.207949     30.235121  10.050   1.319  -0.523   0.045      93.56    1674.26      42.83     8.012     1.998    -0.727     189683190352381478                   20111025-B6001-03-228    36.9  5473.8    42.1    3.708    0.107    2.467    0.277    2.009    0.158    0.181    0.029
    86    331.321692     30.275879   8.499   0.724  -0.391   0.084      88.38    1270.77      22.42     8.063     1.413    -0.512     189683482410142553                   20111025-B6001-03-236    46.4  5593.6    30.0    3.978    0.067    2.254    0.204    2.029    0.075    0.207    0.025
    87    333.370659     30.748882   4.867   0.386  -0.538   0.113      18.92    1944.87      36.27     8.051     2.545    -0.965     189537099187111910                   20111025-B6001-04-056    37.3  6054.1    36.3    3.723    0.102    1.676    0.276    1.562    0.152    0.101    0.036
    88    332.994466     30.656792   6.731   0.423  -0.489   0.080      26.29    1539.42      11.81     8.086     1.647    -0.617     189539570081938163                   20111025-B6001-04-064    49.8  5851.1    26.0    3.843    0.068    1.885    0.199    1.897    0.078    0.136    0.027
    89    333.331097     30.854630   4.569   0.328  -0.074   0.055      19.50    1614.56      10.71     8.100     1.589    -0.595     189542071470917081                   20111025-B6001-04-074    61.2  5894.9    22.2    3.802    0.051    1.438    0.128    1.555    0.065    0.008    0.021
    90    333.027616     29.940891   9.644   0.763   0.067   0.056      13.28    1658.44       4.85     8.118     0.942    -0.360     189521943536138291                   20111025-B6001-04-097    57.3  5516.2    23.2    3.949    0.050    2.462    0.130    2.412    0.047    0.048    0.015
    91    332.857983     30.156988   9.819   1.154  -0.095   0.103      53.89    1609.71      16.34     8.070     1.710    -0.652     189523781782138534                   20111025-B6001-04-099    32.4  5561.3    42.2    3.849    0.091    1.448    0.263    2.161    0.110    0.064    0.036
    92    332.194827     30.407778   8.031   1.199   0.156   0.032      37.23    1617.58      16.98     8.039     2.028    -0.753     189830356547740915                   20111025-B6001-04-163    35.4  5234.5    39.4    3.714    0.087    1.946    0.219    1.910    0.137    0.030    0.023
    93    332.252214     30.536764   7.999   1.572  -0.184   0.052      38.43    1830.11      22.70     8.002     2.642    -0.980     189830621117741516                   20111025-B6001-04-170    24.9  5295.0    60.7    3.620    0.148    1.863    0.354    1.737    0.208    0.040    0.031
    94    332.207128     30.210039   6.624   0.661  -0.641   0.135       4.59    1719.08      25.01     7.992     2.622    -0.985     189527465146055270                   20111025-B6001-04-178    32.5  6157.9    42.4    3.627    0.124    1.738    0.332    1.936    0.192    0.170    0.043
    95    332.388961     30.412436  11.384   0.790  -0.112   0.028      83.22    2024.04       6.97     8.100     1.180    -0.436     189530124589824256                   20111025-B6001-04-192    48.3  5428.7    32.4    3.728    0.078    1.852    0.171    2.343    0.060    0.138    0.022
    96    333.269270     30.902531   4.303   0.229  -0.134   0.063      10.75    1923.82      11.78     8.091     1.758    -0.657     189542421940247462                   20111025-B6001-04-223    58.5  6103.2    23.6    3.819    0.057    1.566    0.138    1.565    0.077    0.091    0.022
    97    333.314974     30.465694   7.858   0.439  -0.034   0.018      52.33    1903.28       5.93     8.120     1.070    -0.404     189533996932390873                   20111025-B6001-04-236    66.0  5098.6    21.8    3.718    0.047    1.742    0.115    1.700    0.045    0.086    0.014
    98    332.765653     29.127672   4.796   0.223  -0.307   0.037      27.33    1882.53       6.31     8.101     1.004    -0.395     189346447736406476                   20111025-B6001-05-022   108.5  6130.3    13.6    3.882    0.033    1.836    0.082    1.764    0.037    0.102    0.015
    99    332.287532     29.680138  10.539   1.661  -0.534   0.076      34.03    1525.82      20.93     8.002     2.312    -0.890     189519455891053350                   20111025-B6001-05-052    21.4  5291.9    74.7    3.638    0.177    2.707    0.459    1.894    0.224    0.289    0.039
   100    331.927726     29.748705  11.006   1.002  -0.496   0.021     239.91    1683.82       9.74     8.099     0.987    -0.369     189375560742734809                   20111025-B6001-05-054    77.8  5371.0    19.6    3.760    0.048    2.212    0.124    2.098    0.049    0.320    0.012
   101    332.277649     29.888388   9.239   0.170  -0.214   0.014      26.12    1531.22       9.14     8.118     0.812    -0.303     189524857241920665                   20111025-B6001-05-055    97.0  5571.7    15.7    3.789    0.039    2.242    0.084    2.245    0.034    0.122    0.014
   102    332.250630     29.229752   9.695   0.989  -0.304   0.105      93.26    1506.23      77.62     8.038     1.718    -0.670     189366561927267788                   20111025-B6001-05-084    35.2  5660.6    41.1    3.865    0.093    2.059    0.263    2.247    0.124    0.284    0.033
   103    332.027044     29.336699   2.654   0.234  -0.486   0.032     110.54    1986.84      32.24     8.040     1.653    -0.638     189368255862365491                   20111025-B6001-05-086    50.7  5392.6    31.2    3.497    0.079    0.571    0.194    0.806    0.068    0.279    0.020
   104    332.152684     29.326353  10.154   0.834  -0.230   0.042      34.58    1762.86      72.01     8.053     1.521    -0.588     189367881341218521                   20111025-B6001-05-100    33.1  5518.9    46.5    3.721    0.116    1.992    0.271    2.304    0.105    0.287    0.030
   105    332.798368     29.498648   7.279   0.942   0.191   0.115      44.98    1729.26      21.53     8.027     2.104    -0.826     189499221441139852                   20111025-B6001-05-128    25.2  5660.2    54.7    4.219    0.102    2.037    0.309    2.115    0.166    0.076    0.033
   106    332.585449     29.406145  12.218   0.885  -0.372   0.068     130.96    1280.98      17.18     8.081     1.291    -0.502     189517267175725888                   20111025-B6001-05-145    57.4  5472.3    25.8    3.904    0.055    2.502    0.159    2.289    0.078    0.279    0.020
   107    332.367978     29.761454   8.974   0.742  -0.648   0.145     461.87     258.37     118.62     8.058     1.615    -0.617     189519675793377984                   20111025-B6001-05-152    28.6  5621.0    45.4    3.693    0.126    1.899    0.375    1.992    0.099    0.300    0.045
   108    334.538168     29.464603   9.830   0.788  -0.346   0.081      61.16    1450.20       9.12     8.110     1.383    -0.565     189429697946534374                   20111025-B6001-06-023    46.8  5517.0    29.5    3.819    0.065    2.431    0.197    2.193    0.083    0.135    0.027
   109    334.976912     29.483788  14.768   1.675  -1.149   0.141     213.14    1073.94      41.65     8.096     1.905    -0.791     189425268976277824                   20111025-B6001-06-120    20.0  5780.8    58.6    3.830    0.202    3.597    0.618    2.512    0.184    0.380    0.063
   110    334.812843     29.978508   5.320   0.321  -0.112   0.060      18.61    1655.57      10.32     8.119     1.497    -0.604     189470104998844044                   20111025-B6001-06-177    59.4  5899.8    25.2    3.855    0.057    1.550    0.134    1.717    0.063   -0.003    0.024
   111    334.965993     29.837852   7.270   0.921  -0.099   0.143      21.03    1823.56      19.51     8.093     2.166    -0.887     189468376274459878                   20111025-B6001-06-178    21.5  5685.2    61.7    4.268    0.126    1.342    0.393    2.024    0.168    0.177    0.041
   112    334.630622     29.803612   8.568   0.452   0.208   0.064      29.58    1522.21       5.62     8.132     1.035    -0.416     189432281798870860                   20111025-B6001-06-197    46.9  5557.3    28.5    4.015    0.057    2.345    0.157    2.281    0.060   -0.013    0.021
   113    335.039328     29.921049  11.095   1.126  -0.535   0.189     161.17    1367.44      11.80     8.118     1.609    -0.655     189468668761786713                   20111025-B6001-06-198    20.6  5773.2    66.7    3.830    0.157    1.522    0.474    2.319    0.107    0.052    0.059
   114    334.588315     29.373140  11.519   0.566  -0.472   0.046     113.30    1359.97       5.11     8.137     0.823    -0.334     189426935423569651                   20111025-B6001-06-219    85.2  5525.3    15.5    3.889    0.037    2.397    0.112    2.314    0.035    0.215    0.016
   115    334.604882     29.890076   9.402   0.335  -0.296   0.016      59.92    1819.54      10.37     8.142     0.838    -0.333     189432429545745088                   20111025-B6001-06-230    90.0  5567.6    15.7    3.799    0.041    2.018    0.094    2.008    0.037    0.087    0.013
   116    334.514919     29.832087  10.144   2.982  -0.084   0.164      27.89    1621.11      17.88     8.084     2.070    -0.838     189507426117058048                   20111025-B6001-06-241    21.8  5111.1    63.4    3.888    0.137    2.241    0.386    1.870    0.168    0.033    0.045
   117    334.299257     29.874622   8.381   0.561   0.289   0.012      74.76    1464.38      10.67     8.137     0.852    -0.337     189507241004206643                   20111025-B6001-06-249    79.3  4976.1    14.5    3.701    0.031    1.964    0.085    1.853    0.036    0.037    0.010
   118    334.353678     29.870707   7.594   0.439  -0.142   0.053      39.67    1489.37       3.89     8.136     0.883    -0.350     189507227260319744                   20111025-B6001-06-250    64.8  5723.3    20.9    3.924    0.047    2.036    0.123    2.052    0.041    0.029    0.020
   119    333.452302     28.740881   6.831   0.311   0.212   0.024      33.63    1558.97      13.89     8.091     1.209    -0.494     189414139856959987                   20111025-B6001-07-004    45.4  5272.4    30.4    3.780    0.065    1.917    0.162    1.833    0.063    0.040    0.018
   120    333.571789     28.830149   6.053   0.577  -0.683   0.172      42.02    1996.54      39.52     7.982     2.830    -1.168     189414806435885222                   20111025-B6001-07-024    27.4  6178.0    55.7    3.817    0.162    1.631    0.396    1.845    0.220    0.092    0.055
   121    333.729880     28.704149   9.124   0.616   0.113   0.057     144.05    1430.62      32.80     8.105     1.065    -0.437     189413085012994406                   20111025-B6001-07-025    55.4  5444.2    24.2    3.850    0.051    1.905    0.133    2.129    0.050    0.008    0.018
   122    333.370461     28.763336   6.509   0.342   0.147   0.073      76.43    1333.33      20.33     8.059     1.633    -0.668     189489215885344627                   20111025-B6001-07-043    43.5  5630.4    31.5    4.002    0.065    2.218    0.174    1.934    0.100    0.007    0.024
   123    334.226110     28.823139   6.852   0.609  -0.461   0.104     150.89    1139.20     189.43     8.064     1.880    -0.786     189411301742605248                   20111025-B6001-07-056    39.3  5952.2    34.3    4.044    0.085    1.680    0.252    2.032    0.123    0.214    0.034
   124    334.236543     29.035051  10.167   1.109  -0.360   0.124       3.73    1708.81      19.01     8.061     2.017    -0.837     189416380111934361                   20111025-B6001-07-057    29.5  5566.9    45.4    3.845    0.101    1.829    0.321    2.039    0.159    0.096    0.041
   125    334.388978     28.868811   9.549   0.704  -0.386   0.080     177.18    1665.30      16.18     8.100     1.350    -0.563     189411387641957094                   20111025-B6001-07-061    48.5  5544.2    28.2    3.951    0.062    2.419    0.194    2.141    0.080    0.130    0.026
   126    334.396084     28.712196   6.259   0.887  -0.637   0.158      11.21    1666.68      29.41     8.014     2.750    -1.165     189410745114845363                   20111025-B6001-07-079    26.0  5884.3    50.7    4.117    0.134    1.664    0.406    1.644    0.212    0.077    0.047
   127    334.570879     28.687880   5.365   0.691   0.064   0.106      68.68    1381.31      19.45     8.054     2.164    -0.919     189409332929603724                   20111025-B6001-07-099    30.5  5757.4    44.7    3.847    0.099    1.087    0.264    1.652    0.145   -0.017    0.038
   128    334.746483     29.112593   8.663   0.862  -0.108   0.102     156.85    1573.16      64.04     8.098     1.579    -0.659     189421482533097523                   20111025-B6001-07-135    34.2  5637.1    41.4    3.962    0.088    2.105    0.250    2.018    0.095   -0.016    0.031
   129    334.808844     29.240599   7.828   0.965   0.021   0.110      17.16    1766.53      24.42     8.082     1.986    -0.829     189424021717762060                   20111025-B6001-07-144    30.7  5514.6    47.6    4.074    0.097    2.413    0.267    2.040    0.140    0.078    0.036
   130    334.304167     29.110855   6.002   1.158  -0.037   0.057       3.07    1729.23      18.74     8.059     2.109    -0.875     189425825604006246                   20111025-B6001-07-189    21.2  5145.9    70.3    3.747    0.150    1.982    0.390    1.604    0.180   -0.027    0.044
   131    334.145895     28.650652  10.627   1.630  -0.351   0.168      71.93    1420.64      23.96     8.046     2.079    -0.875     189410456493032524                   20111025-B6001-07-210    22.0  5468.4    63.3    4.150    0.131    2.723    0.420    2.185    0.192    0.281    0.041
   132    333.610179     29.508268  11.695   1.506  -0.580   0.147       7.85    1730.38      17.22     8.052     2.062    -0.827     189495799211242496                   20111025-B6001-08-118    27.7  5701.7    47.6    3.788    0.119    2.389    0.374    2.373    0.170    0.202    0.047
   133    334.106740     29.866451   5.166   0.514  -0.370   0.133      39.95    1923.87      25.53     8.046     2.621    -1.051     189506069337124966                   20111025-B6001-08-131    29.0  6001.6    49.8    3.927    0.114    1.548    0.328    1.703    0.176    0.106    0.047
   134    334.038340     29.872463  12.186   1.522  -0.670   0.157     114.02    1294.06      64.19     8.081     1.901    -0.758     189506086516982912                   20111025-B6001-08-133    25.8  5825.6    48.6    4.062    0.134    2.937    0.415    2.481    0.170    0.181    0.051
   135    333.966787     29.864668  12.341   1.193  -0.003   0.032      97.65    1262.15      11.82     8.107     1.359    -0.538     189506354522941926                   20111025-B6001-08-137    32.2  4953.3    38.4    3.741    0.080    1.755    0.255    1.760    0.078    0.090    0.022
   136    333.374836     29.528502  10.671   0.913  -0.465   0.035       7.68    1735.59      15.14     8.082     1.507    -0.597     189499915507888422                   20111025-B6001-08-183    41.7  5143.3    35.8    3.593    0.083    1.615    0.238    1.726    0.082    0.179    0.023
   137    333.396003     30.202814   8.001   1.468  -0.104   0.023     158.09    1100.04       6.21     8.110     1.220    -0.468     189531574570838732                   20111025-B6001-08-230    46.9  5030.1    27.9    3.672    0.062    1.723    0.176    1.683    0.059    0.161    0.017
   138    333.600659     30.093733   9.540   1.165  -0.416   0.139      88.53    1753.46      20.84     8.072     1.952    -0.763     189512834769583884                   20111025-B6001-08-233    26.4  5778.2    49.2    3.949    0.116    2.750    0.365    2.392    0.158    0.170    0.046
   139    333.722062     30.187096   7.322   0.754  -0.037   0.117       7.71    1777.21      11.53     8.092     1.674    -0.652     189513089031657830                   20111025-B6001-08-249    24.3  5605.2    53.0    3.972    0.104    2.078    0.344    1.996    0.113    0.071    0.041
   140    333.653331     30.702269  11.826   1.013  -0.524   0.106      26.03    1548.54       7.61     8.115     1.356    -0.514     189536161595932556                   20111025-B6001-09-007    38.1  5554.3    33.9    3.955    0.084    2.314    0.269    2.266    0.085    0.233    0.033
   141    333.815197     30.858969   8.723   1.033  -0.004   0.098      19.59    1579.70      12.84     8.111     1.564    -0.593     189573981360177907                   20111025-B6001-09-016    33.5  5602.5    42.3    3.929    0.089    2.124    0.245    2.134    0.101   -0.027    0.033
   142    333.700704     31.120523   5.015   0.759  -0.527   0.180       2.65    1885.78      25.94     8.059     2.864    -1.079     189580502838517312                   20111025-B6001-09-050    22.9  6060.1    58.4    3.843    0.166    1.579    0.433    1.608    0.202    0.033    0.052
   143    333.861462     31.471766  10.110   0.572  -0.424   0.093      17.09    1618.41      38.78     8.134     1.237    -0.456     189582049026768780                   20111025-B6001-09-053    43.1  5660.0    31.1    3.991    0.074    2.408    0.225    2.290    0.060    0.126    0.031
   144    333.230740     31.754488  10.209   1.124  -0.411   0.195      45.68    1850.08      16.08     8.095     2.055    -0.741     189885101919173004                   20111025-B6001-09-108    20.1  5682.3    70.0    3.786    0.171    1.610    0.463    2.118    0.145    0.079    0.065
   145    334.440007     30.784012   8.753   0.676   0.061   0.096      42.95    1440.46      19.10     8.138     1.133    -0.435     189553970248368371                   20111025-B6001-09-128    34.2  5500.8    39.5    4.003    0.082    1.972    0.235    2.171    0.060    0.145    0.031
   146    334.033343     30.900633   7.467   0.252  -0.662   0.057      27.66    1939.70      16.46     8.138     1.004    -0.379     189573778637735974                   20111025-B6001-09-144    73.0  5815.9    17.3    3.939    0.048    2.121    0.147    1.844    0.040    0.116    0.020
   147    334.040388     30.794468   8.846   1.018  -0.204   0.156      27.07    1580.51      12.32     8.105     1.784    -0.684     189573496887882355                   20111025-B6001-09-147    22.7  5349.8    62.3    3.925    0.128    2.294    0.388    1.974    0.122    0.110    0.044
   148    334.037365     31.059067  12.752   0.906  -0.350   0.110     124.71    1328.96       5.54     8.135     1.127    -0.423     189574871277414412                   20111025-B6001-09-176    34.5  5576.8    39.6    4.139    0.085    2.792    0.274    2.621    0.064    0.145    0.035
   149    334.127773     31.183558   6.244   0.458  -0.334   0.102     216.47     984.17       8.23     8.126     1.474    -0.555     189576314386441126                   20111025-B6001-09-178    39.0  5936.3    35.6    3.900    0.086    1.916    0.239    1.925    0.070    0.122    0.035
   150    334.170845     31.027632   8.329   0.735  -0.148   0.110     126.69    1432.38       9.18     8.124     1.483    -0.563     189574486448362483                   20111025-B6001-09-180    32.7  5681.9    44.9    3.960    0.094    1.791    0.266    2.036    0.083    0.085    0.036
   151    333.537252     30.863220   7.891   0.334  -0.039   0.045      99.53    1705.04       4.83     8.133     0.966    -0.360     189537900198691929                   20111025-B6001-09-210    73.7  5466.1    18.2    3.891    0.039    2.039    0.101    1.954    0.039    0.021    0.017
   152    333.312082     30.977131  10.509   0.452  -0.166   0.019     102.57    1358.45       7.45     8.138     0.834    -0.306     189542494095697510                   20111025-B6001-09-213    62.0  5090.6    22.2    3.761    0.051    1.959    0.131    1.899    0.040    0.129    0.014
   153    334.442139     30.509720  10.662   1.196  -0.743   0.147     317.12     740.33      22.97     8.111     1.723    -0.675     189552588986888857                   20111025-B6001-09-237    28.1  5769.2    43.7    4.020    0.123    2.560    0.398    2.268    0.118    0.169    0.050
   154    330.557807     30.319311  12.620   1.758  -0.626   0.076      29.48    1553.30      10.61     8.018     1.767    -0.628     189701421629463692                   20111025-B6001-10-020    24.8  5315.6    68.4    3.645    0.173    1.511    0.421    2.014    0.135    0.209    0.043
   155    330.500333     29.940008   6.772   0.898  -0.087   0.150      76.51    1449.60      14.63     7.982     2.048    -0.740     189671796663099302                   20111025-B6001-10-064    23.2  5573.0    64.3    4.038    0.132    1.563    0.366    1.779    0.135    0.003    0.045
   156    330.010556     29.839973   7.257   0.855   0.090   0.136     104.34    1643.77      64.04     7.984     1.890    -0.675     189690079479869043                   20111025-B6001-10-091    25.0  5638.6    59.5    4.014    0.122    2.127    0.320    2.112    0.130   -0.037    0.040
   157    330.386038     30.278149   7.144   0.743   0.120   0.167      26.68    1922.71       7.91     8.043     1.456    -0.514     189702043540730137                   20111025-B6001-10-107    21.2  5212.4    69.1    3.868    0.133    2.034    0.373    1.806    0.089    0.053    0.049
   158    330.295761     30.055973   6.379   0.861   0.103   0.118      22.65    1551.80      18.22     7.994     1.906    -0.680     189691086220228492                   20111025-B6001-10-117    29.3  5337.1    50.4    4.005    0.101    2.211    0.272    1.701    0.134    0.049    0.034
   159    330.359676     30.166004   7.712   0.729  -0.347   0.144      20.16    1912.49      15.34     8.026     1.607    -0.570     189700624483533542                   20111025-B6001-10-121    29.4  5669.0    55.6    4.189    0.113    2.404    0.321    1.990    0.099    0.128    0.047
   160    330.175655     30.204653   5.348   0.662  -0.245   0.142     129.56    1217.25      16.86     8.008     1.758    -0.620     189692556817021132                   20111025-B6001-10-125    24.8  5994.5    60.4    3.996    0.137    1.365    0.363    1.827    0.096    0.008    0.047
   161    331.048314     29.722750   5.900   0.335  -0.170   0.052      40.68    1492.06       8.09     8.046     1.447    -0.533     189674390823326579                   20111025-B6001-10-156    71.4  5827.0    21.6    3.930    0.047    1.865    0.112    1.753    0.055    0.015    0.021
   162    330.962858     29.825356  11.226   0.380  -1.140   0.044      69.81    1695.06      21.42     8.073     1.153    -0.420     189679245854363929                   20111025-B6001-10-157    72.7  5970.0    19.0    3.886    0.072    2.223    0.207    2.319    0.051    0.210    0.026
   163    330.260748     29.750511   8.735   0.673  -0.024   0.081     131.86    1164.56       5.96     8.056     1.209    -0.433     189670944541598617                   20111025-B6001-10-177    43.9  5561.0    34.0    4.093    0.072    2.008    0.184    2.266    0.062    0.140    0.026
   164    330.227166     29.536392   8.874   0.507  -0.334   0.078      50.65    1407.76      38.83     8.047     1.265    -0.458     189667924320564224                   20111025-B6001-10-189    51.7  5687.3    28.2    4.150    0.063    2.278    0.176    2.163    0.065    0.176    0.026
   165    330.991584     30.002668  12.814   0.664  -2.174   0.195     352.58     159.65     348.97     8.016     1.822    -0.665     189680341930107571                   20111025-B6001-10-203    34.9  6298.8    81.4    4.136    0.208    2.366    0.650    2.030    0.131    0.090    0.062
   166    330.631988     30.502811   6.872   0.794  -0.065   0.113      57.44    1432.32       8.62     8.040     1.580    -0.557     189701813330503321                   20111025-B6001-10-227    33.7  5686.9    49.9    3.923    0.103    1.986    0.249    1.960    0.089    0.061    0.035
   167    330.783764     30.624613   9.951   1.367  -0.488   0.045     279.56     839.30      10.07     8.029     1.779    -0.628     189704393746885299                   20111025-B6001-10-240    35.3  5120.0    46.2    3.724    0.108    1.352    0.285    1.709    0.108    0.255    0.027
   168    330.826511     30.431911  11.286   1.283  -0.351   0.127     123.01    1293.15      13.06     8.013     1.922    -0.685     189703668756372377                   20111025-B6001-10-244    29.4  5696.7    51.9    3.985    0.115    1.914    0.321    2.275    0.152    0.080    0.041
   169    332.505602     32.670033   9.570   0.685  -0.609   0.135      63.47    2136.65       4.00     8.137     1.048    -0.350     189914431391880256                   20111025-B6001-11-004    30.0  5786.6    44.9    4.274    0.107    2.881    0.353    2.446    0.050    0.132    0.040
   170    332.249705     32.451141   5.785   0.348   0.133   0.108      64.65    1419.30       5.41     8.123     1.238    -0.417     189913513986829414                   20111025-B6001-11-009    30.8  5443.3    47.0    3.858    0.093    1.611    0.256    1.786    0.051    0.090    0.032
   171    333.556235     32.899185   8.698   0.689  -0.154   0.106      11.44    1620.65      16.04     8.151     1.139    -0.389     189907212410714291                   20111025-B6001-11-038    31.1  5429.4    45.0    4.073    0.088    2.327    0.281    1.886    0.051    0.087    0.033
   172    333.078239     32.678349   6.543   0.533  -0.108   0.135     123.72    1385.06       8.41     8.142     1.122    -0.382     189915603058991052                   20111025-B6001-11-112    27.6  5748.4    57.3    3.935    0.120    1.461    0.311    1.981    0.052    0.159    0.046
   173    333.134276     32.657738   5.351   0.504   0.067   0.150      84.72    1354.56      12.47     8.126     1.645    -0.566     189915582443159232                   20111025-B6001-11-125    23.4  5607.2    66.0    3.844    0.135    1.932    0.345    1.713    0.095    0.164    0.040
   174    332.677941     32.595264   7.665   0.194  -0.541   0.075     119.46    1385.57       4.51     8.146     0.853    -0.285     189914070614619558                   20111025-B6001-11-192    57.1  5955.1    23.9    3.952    0.063    2.127    0.176    2.150    0.033    0.136    0.025
   175    334.337796     32.019306   5.750   0.243  -0.552   0.113      14.41    1969.46       7.21     8.150     1.217    -0.443     189595332501456486                   20111025-B6001-12-018    42.0  6187.1    38.7    3.877    0.098    2.278    0.247    1.874    0.055    0.099    0.035
   176    333.953866     32.260921   9.398   0.631  -0.430   0.120      95.00    1288.81      29.23     8.154     0.924    -0.327     189897608863850790                   20111025-B6001-12-064    33.6  5653.7    41.5    4.027    0.098    2.422    0.292    2.172    0.042    0.194    0.038
   177    334.088559     31.876839   6.254   0.243  -0.148   0.083      68.50    2134.69       4.95     8.148     1.053    -0.382     189586835338336870                   20111025-B6001-12-076    41.4  5778.4    35.1    3.986    0.077    2.130    0.207    1.872    0.048    0.109    0.030
   178    334.065074     31.952305   3.965   0.310  -0.208   0.063      32.31    1535.51       5.46     8.146     1.177    -0.426     189587007137042176                   20111025-B6001-12-078    63.7  6225.7    24.3    3.879    0.058    1.703    0.130    1.568    0.046    0.031    0.024
   179    334.984364     31.609880   5.457   0.279   0.122   0.092       7.57    1678.30      10.33     8.152     1.317    -0.497     189569621109295948                   20111025-B6001-12-201    35.3  5729.0    40.6    3.929    0.084    1.860    0.222    1.891    0.058   -0.001    0.035
   180    335.510282     30.634996   5.281   0.646  -0.131   0.031      16.24    1636.05       9.90     8.147     1.319    -0.526     189483835150544115                   20111025-B6001-13-057    40.4  5143.5    37.8    3.548    0.086    1.344    0.210    1.338    0.060    0.078    0.025
   181    335.093676     30.451488   8.041   1.314  -0.335   0.060      93.53    1375.88      13.29     8.122     1.831    -0.732     189548867827254912                   20111025-B6001-13-068    21.2  5139.3    68.8    3.706    0.159    1.903    0.431    1.562    0.114    0.285    0.035
   182    335.151398     30.642750   8.564   1.133  -0.642   0.203     193.80    1029.02      66.37     8.125     1.898    -0.754     189550101341872409                   20111025-B6001-13-074    21.6  5838.8    63.7    3.804    0.178    2.059    0.476    2.349    0.146    0.183    0.066
   183    334.870704     30.620836  12.171   1.160  -0.066   0.034      34.07    1598.45      24.63     8.141     1.155    -0.452     189550695765333465                   20111025-B6001-13-090    36.1  5143.3    41.8    3.742    0.090    1.832    0.232    2.097    0.063    0.018    0.025
   184    334.786748     31.367825   7.278   0.464   0.140   0.119     128.75    1654.04      12.85     8.148     1.228    -0.465     189568604061036275                   20111025-B6001-13-106    27.3  5565.5    55.2    4.010    0.108    2.351    0.290    2.059    0.060    0.068    0.040
   185    334.996655     31.075169   3.912   0.411  -0.488   0.034       7.04    1751.82      10.37     8.140     1.498    -0.580     189557011085252659                   20111025-B6001-13-129    49.9  5430.7    31.9    3.608    0.080    0.584    0.198    1.029    0.059    0.080    0.026
   186    334.915072     31.234991  10.102   1.261  -0.158   0.147     101.23    1256.37      41.13     8.147     1.262    -0.483     189566954793596211                   20111025-B6001-13-139    25.4  5204.0    59.5    3.814    0.124    2.421    0.343    2.087    0.069    0.194    0.034
   187    334.873947     30.898077   6.801   0.578  -0.421   0.096       6.00    1694.09       8.57     8.137     1.422    -0.553     189556694975649369                   20111025-B6001-13-201    41.8  5643.3    34.1    3.784    0.081    1.865    0.232    1.685    0.067    0.080    0.030
   188    329.844830     30.805721   4.979   0.684  -0.495   0.165      28.76    2032.46      25.52     7.921     2.757    -0.943     189784730251170547                   20111025-B6001-14-050    25.7  6194.2    55.5    3.903    0.151    1.765    0.387    1.789    0.201    0.157    0.056
   189    330.845761     30.892380   5.429   0.679  -0.910   0.208      13.57    1643.18      23.26     7.945     2.911    -1.023     189706891699850944                   20111025-B6001-14-063    20.6  6112.7    75.3    3.751    0.239    2.710    0.548    1.588    0.227    0.128    0.080
   190    330.697411     30.719646  10.829   0.823  -0.164   0.087      79.83    1496.09       9.49     8.058     1.431    -0.499     189705713160846707                   20111025-B6001-14-066    39.2  5567.4    35.4    3.958    0.074    2.762    0.221    2.471    0.087    0.128    0.025
   191    331.082016     31.612577   9.621   1.033   0.028   0.119       2.05    1719.95       8.40     8.094     1.230    -0.415     189866073495842163                   20111025-B6001-14-082    27.8  5486.0    52.2    3.963    0.106    2.173    0.294    2.214    0.065    0.083    0.033
   192    330.163607     31.335188   6.178   0.744   0.022   0.122     116.58    1366.98      14.37     8.011     2.007    -0.674     189788788136321830                   20111025-B6001-14-118    27.4  5615.3    51.8    3.931    0.108    1.527    0.299    1.700    0.121   -0.018    0.044
   193    331.071247     31.242857   5.629   0.478  -0.386   0.089      27.41    1539.09      16.78     8.044     1.836    -0.636     189858122652403187                   20111025-B6001-14-165    47.4  6099.4    31.6    3.804    0.077    2.160    0.199    1.930    0.115    0.071    0.030
   194    331.064028     31.329775   7.829   0.262   0.103   0.020      36.52    1538.61       3.70     8.107     0.990    -0.337     189863036094985369                   20111025-B6001-14-168    64.5  5400.2    24.5    3.769    0.054    1.924    0.112    1.956    0.043    0.032    0.016
   195    330.762935     31.115885   9.005   0.583  -0.217   0.060     102.27    1404.73       6.12     8.080     1.252    -0.429     189862046534559014                   20111025-B6001-14-172    62.2  5619.9    23.3    3.894    0.050    2.248    0.134    2.054    0.058    0.067    0.021
   196    332.794001     31.958673   5.623   0.419  -0.287   0.035      71.86    1901.15       7.80     8.115     1.448    -0.508     189891832991891699                   20111025-B6001-15-032    39.0  5319.5    40.0    3.666    0.094    1.502    0.234    1.434    0.071    0.094    0.027
   197    331.723539     31.376040   9.261   1.165  -0.271   0.064      26.09    1547.59      24.43     8.024     2.431    -0.856     189859627608968588                   20111025-B6001-15-062    21.1  5531.2    69.7    3.719    0.182    2.678    0.424    2.176    0.208    0.089    0.047
   198    331.734840     31.505827   7.346   0.933  -0.333   0.159       1.82    1756.25      15.69     8.038     2.257    -0.790     189860036489854080                   20111025-B6001-15-064    24.0  5678.1    61.3    3.764    0.133    1.910    0.386    1.985    0.147    0.162    0.049
   199    331.430836     31.453905   5.832   0.528  -0.365   0.080       1.21    1838.85      11.41     8.055     1.859    -0.644     189860582809667584                   20111025-B6001-15-074    49.3  6071.4    28.8    3.831    0.073    1.611    0.188    1.835    0.092    0.072    0.029
   200    333.051698     31.777863   7.690   0.598  -0.342   0.110      25.54    1680.55      11.82     8.123     1.310    -0.466     189885400848879513                   20111025-B6001-15-142    34.0  5841.4    40.0    4.091    0.090    2.491    0.277    2.170    0.064    0.083    0.037
   201    332.840336     31.715614   3.987   0.379  -0.307   0.120      11.57    1696.91      20.20     8.065     2.474    -0.886     189852501399310592                   20111025-B6001-15-144    34.5  6247.8    45.5    3.798    0.110    1.379    0.269    1.411    0.140    0.086    0.042
   202    332.221032     31.877020   4.037   0.331  -0.258   0.026      10.86    1943.89      10.08     8.100     1.519    -0.527     189872670565904115                   20111025-B6001-15-151    53.4  5536.2    27.9    3.610    0.072    0.875    0.163    1.237    0.066    0.065    0.024
   203    332.205219     31.857445  11.356   0.959  -0.648   0.032      61.33    1348.84      29.41     8.129     0.949    -0.325     189872656822008985                   20111025-B6001-15-157    54.8  5340.3    27.0    3.639    0.070    2.006    0.196    1.953    0.048    0.245    0.019
   204    332.485975     31.965952   6.571   0.565   0.229   0.107       7.30    1761.74       8.65     8.105     1.551    -0.540     189854638575015424                   20111025-B6001-15-213    29.4  5139.3    41.2    3.825    0.087    1.911    0.261    1.774    0.084    0.044    0.030
   205    331.324354     32.629765   9.368   1.096  -0.274   0.157      28.55    1656.05      13.58     8.095     1.531    -0.499     189956326220846387                   20111025-B6001-16-034    23.7  5774.6    59.7    4.232    0.126    2.105    0.382    2.241    0.089    0.071    0.051
   206    331.520154     32.498859   9.944   0.585  -0.396   0.063     185.29    1738.71      30.81     8.139     0.733    -0.237     189956948132114777                   20111025-B6001-16-053    64.7  5513.7    22.2    3.909    0.050    2.123    0.141    2.088    0.029    0.168    0.021
   207    331.779141     32.420799   5.790   0.595  -0.703   0.153      35.42    1691.47      11.31     8.084     1.842    -0.617     189881528506422771                   20111025-B6001-16-129    29.8  6177.1    49.0    3.659    0.144    2.581    0.371    1.984    0.102    0.157    0.053
   208    331.548950     32.030132   6.188   0.555  -0.060   0.033      15.74    1688.52       7.25     8.095     1.429    -0.482     189876821222235353                   20111025-B6001-16-163    42.7  5565.7    37.8    3.638    0.087    1.810    0.192    1.682    0.070    0.086    0.023
   209    331.423268     32.751129   6.851   0.683  -0.430   0.182       4.95    1700.98      10.39     8.080     1.899    -0.620     189958916945138828                   20111025-B6001-16-242    20.3  5754.9    65.6    4.100    0.157    1.263    0.462    1.792    0.111    0.262    0.060
   210    352.966917     29.145586  17.049   2.569  -0.751   0.120     377.17    1063.35      31.66     8.546     1.621    -0.972     286938890223395724                   20111027-B6202-01-033    32.5  5251.6    34.5    3.877    0.099    1.796    0.350    1.743    0.127    0.306    0.027
   211    353.470579     29.438259  10.495   1.406  -0.613   0.110      15.86    1854.46      45.03     8.702     2.203    -1.321     286940848728499353                   20111027-B6202-01-087    37.4  6016.9    35.4    3.872    0.100    2.005    0.286    1.805    0.168    0.084    0.037
   212    353.384328     29.236586   8.472   1.651  -0.029   0.081       1.35    1822.59      32.40     8.534     1.518    -0.913     286939848860110630                   20111027-B6202-01-092    41.3  5795.3    32.9    3.986    0.074    2.105    0.197    2.057    0.099    0.017    0.031
   213    353.810217     29.229671   6.381   0.881  -0.286   0.112     143.43    1517.42     103.27     8.743     2.333    -1.418     286648969623032716                   20111027-B6202-01-105    32.2  6283.1    46.7    3.854    0.107    1.341    0.286    1.458    0.163   -0.006    0.039
   214    353.793493     29.352657  11.404   2.247  -0.208   0.101      87.93    1358.47      20.81     8.519     1.405    -0.846     286649460967290444                   20111027-B6202-01-113    32.3  5470.9    41.2    3.940    0.082    2.277    0.275    2.184    0.118    0.138    0.031
   215    353.882328     29.210022  16.328   2.926  -0.438   0.151      48.41    1513.71      36.62     8.625     1.836    -1.116     286648900903556390                   20111027-B6202-01-117    23.5  5728.6    53.4    4.174    0.121    2.222    0.410    2.332    0.177    0.168    0.045
   216    353.346605     29.813986  16.692   1.662  -0.553   0.072      96.24    1238.06      60.27     8.424     1.030    -0.603     286957059653157158                   20111027-B6202-01-168    51.8  5345.1    23.9    3.858    0.053    2.030    0.197    2.016    0.063    0.239    0.020
   217    353.451957     29.709379  16.077   1.229  -0.456   0.081      94.37    1773.16      15.84     8.500     1.344    -0.794     286952194314138163                   20111027-B6202-01-172    43.9  5671.6    28.4    3.991    0.065    2.344    0.224    2.209    0.088    0.098    0.027
   218    353.359378     29.624043  19.594   0.507  -0.595   0.073      60.67    1469.74      20.91     8.517     1.429    -0.846     286951974411812800                   20111027-B6202-01-175    20.0  5171.0    69.6    3.768    0.158    2.143    0.496    1.873    0.116    0.202    0.040
   219    352.610931     29.248690  14.207   1.674  -0.453   0.082      44.11    1857.78      12.47     8.405     1.025    -0.605     286943460068591987                   20111027-B6202-01-240    43.9  5932.5    27.8    3.939    0.072    2.087    0.223    2.178    0.053    0.139    0.027
   220    352.437384     29.548214   7.231   0.929  -0.022   0.042      23.78    1822.38      26.59     8.580     1.824    -1.070     286964666899128153                   20111027-B6202-02-021    24.8  5002.2    51.0    3.686    0.106    1.996    0.335    1.547    0.177    0.057    0.029
   221    351.353029     29.863167   5.253   0.887  -0.264   0.043     129.18    1683.98      21.91     8.538     1.758    -1.001     287010392838970713                   20111027-B6202-02-077    30.5  5242.9    48.5    3.711    0.111    1.996    0.299    1.515    0.134    0.138    0.029
   222    351.712452     29.586355   9.541   1.142  -0.166   0.108      31.25    1663.49      23.10     8.503     1.560    -0.901     286933086863604800                   20111027-B6202-02-078    29.6  5640.1    44.5    3.930    0.095    2.256    0.296    2.137    0.134    0.036    0.035
   223    351.712823     29.533640   6.004   1.105  -0.160   0.033      80.10    1427.87      21.59     8.536     1.721    -0.997     286932990656335001                   20111027-B6202-02-080    34.4  5079.5    39.6    3.742    0.087    1.631    0.253    1.438    0.128    0.121    0.023
   224    351.567422     29.749048  12.799   1.995  -0.516   0.052     162.71    1379.80      34.31     8.556     1.823    -1.046     286934877005966003                   20111027-B6202-02-100    26.9  5142.0    52.5    3.755    0.124    2.279    0.374    1.701    0.161    0.258    0.030
   225    352.312387     29.052519  11.129   0.913  -0.481   0.121      19.50    1869.85      21.26     8.437     1.206    -0.715     286906629865070195                   20111027-B6202-02-109    31.6  5698.6    40.5    3.936    0.098    3.079    0.316    2.543    0.094    0.189    0.038
   226    351.838181     29.581488  10.069   0.935  -0.132   0.079      60.69    1436.92      21.92     8.467     1.372    -0.794     286928482658663756                   20111027-B6202-02-133    40.5  5611.0    32.4    4.021    0.067    2.403    0.210    2.184    0.103    0.086    0.024
   227    352.265967     29.577959   9.902   1.125  -0.682   0.155      96.54    1341.31      13.35     8.460     1.295    -0.754     286964563819912409                   20111027-B6202-02-137    26.1  5763.2    48.2    4.096    0.127    2.840    0.413    2.301    0.109    0.246    0.047
   228    352.163790     29.627302   8.488   0.812  -0.447   0.103      90.97    2237.46      22.65     8.511     1.539    -0.895     286965766410748352                   20111027-B6202-02-148    37.9  5855.0    34.9    4.187    0.083    2.487    0.260    2.348    0.137    0.128    0.032
   229    351.707987     30.083740  11.579   0.850  -0.895   0.115     156.78    1131.08      46.59     8.523     1.623    -0.921     286973325553185856                   20111027-B6202-02-180    34.0  5889.1    35.4    4.194    0.114    2.900    0.362    2.480    0.155    0.293    0.043
   230    352.013792     29.384327   7.964   0.793  -0.775   0.106      28.17    1981.23      38.32     8.548     1.745    -1.022     286926565385264192                   20111027-B6202-02-212    40.0  5997.3    32.9    4.020    0.098    2.659    0.291    2.160    0.152    0.191    0.037
   231    351.729768     29.352053   5.826   0.679  -0.053   0.032      76.01    1612.73      16.57     8.461     1.365    -0.794     286927486226245670                   20111027-B6202-02-218    38.2  5297.9    39.2    3.698    0.087    1.627    0.217    1.553    0.087    0.030    0.025
   232    351.892353     29.298100  11.479   1.037  -0.556   0.129      41.08    1672.92      13.97     8.426     1.186    -0.692     286927084217313664                   20111027-B6202-02-224    30.9  5612.6    42.2    3.822    0.104    2.398    0.335    2.372    0.085    0.137    0.041
   233    352.496381     29.905668  11.088   0.820  -0.373   0.080      60.44    1441.52      12.90     8.432     1.133    -0.653     286969092433435532                   20111027-B6202-02-240    44.2  5619.4    29.2    3.980    0.065    2.640    0.213    2.475    0.088    0.190    0.024
   234    352.185221     31.458372   6.301   0.469  -0.338   0.071      58.57    1482.25      19.88     8.533     1.541    -0.837     287070601408529920                   20111027-B6202-03-055    52.3  5951.0    26.5    3.946    0.061    1.853    0.174    1.917    0.096    0.053    0.025
   235    351.935048     31.226030   6.878   0.594  -0.690   0.123      49.81    2120.27      32.48     8.638     2.048    -1.121     287069659951689100                   20111027-B6202-03-076    35.0  6092.9    39.4    4.070    0.111    2.387    0.318    2.214    0.188    0.119    0.040
   236    352.216610     31.112295   5.857   0.778  -0.554   0.105      22.45    1707.68      24.88     8.610     1.889    -1.042     287065014515068928                   20111027-B6202-03-090    38.3  5838.4    34.6    3.884    0.087    2.106    0.271    1.821    0.177    0.169    0.035
   237    351.814105     31.357918   6.380   0.443   0.073   0.043      67.34    1409.63      10.54     8.408     1.026    -0.552     287071319097404928                   20111027-B6202-03-094    76.4  5317.9    17.7    3.854    0.036    1.877    0.093    1.763    0.051    0.044    0.015
   238    352.679270     31.076614  14.207   2.849  -0.364   0.062     122.48    1912.97      26.89     8.651     2.004    -1.116     286990759684459814                   20111027-B6202-03-192    20.6  5144.9    70.2    3.775    0.160    2.214    0.447    2.175    0.254    0.163    0.038
   239    351.943522     30.941807   7.915   0.474  -0.022   0.047      17.21    1645.17      14.32     8.419     1.082    -0.594     287055081114733619                   20111027-B6202-03-241    70.8  5333.5    19.6    3.834    0.040    1.943    0.105    1.930    0.058    0.038    0.017
   240    353.488709     29.980585   7.765   0.460  -0.215   0.065      52.08    1586.08      37.99     8.449     1.120    -0.654     286957794951496972                   20111027-B6202-05-016    54.6  5640.8    27.2    3.894    0.055    2.048    0.156    2.028    0.064    0.111    0.023
   241    352.928793     30.327991   8.494   0.681   0.196   0.076       6.39    1739.56      17.26     8.456     1.184    -0.677     286979857339474316                   20111027-B6202-05-038    35.5  5491.8    34.8    3.928    0.066    2.337    0.215    2.123    0.093    0.033    0.022
   242    353.291210     30.271454  11.693   0.798  -0.738   0.072     122.17    1263.60      21.08     8.421     1.012    -0.581     286960134849684569                   20111027-B6202-05-044    60.1  5841.8    21.3    3.923    0.062    2.694    0.188    2.551    0.067    0.246    0.025
   243    353.174711     30.049598   4.349   0.974  -0.617   0.224     178.79    1721.35     151.90     9.195     4.290    -2.514     286959138417260236                   20111027-B6202-05-079    20.4  6325.0    76.5    3.716    0.207    1.387    0.494    1.375    0.385    0.250    0.068
   244    353.403305     30.144508   9.885   1.123  -0.136   0.086      33.44    1790.53      22.76     8.597     1.735    -1.011     286959602273733798                   20111027-B6202-05-138    36.4  5586.5    37.7    4.023    0.076    2.162    0.236    2.184    0.142    0.176    0.026
   245    352.500304     30.542223   6.754   0.588  -0.012   0.023       5.17    1958.67      13.90     8.477     1.307    -0.737     286985444232925209                   20111027-B6202-05-180    47.2  5036.3    28.2    3.650    0.059    1.774    0.168    1.653    0.084    0.124    0.014
   246    352.758022     30.126028   6.955   0.651   0.012   0.062      43.41    2133.42      15.98     8.482     1.317    -0.758     286968996226177459                   20111027-B6202-05-216    49.9  5596.6    28.0    3.919    0.056    2.206    0.156    1.998    0.090    0.088    0.022
   247    352.525199     29.962162   8.358   0.748  -0.353   0.092      37.48    1639.89      18.79     8.497     1.415    -0.816     286969277976025049                   20111027-B6202-05-219    42.3  5693.3    36.0    3.867    0.076    2.203    0.221    2.101    0.098    0.169    0.028
   248    355.521482     31.080732   8.768   1.129  -0.554   0.044     323.66    1209.64      82.53     8.570     1.375    -0.798     286821867826427072                   20111027-B6202-06-028    34.4  5250.5    42.7    3.755    0.102    1.911    0.301    1.728    0.094    0.333    0.022
   249    356.030293     30.188684   7.981   1.224  -0.297   0.143      99.81    1740.05      24.52     8.637     1.590    -0.963     286791067756941299                   20111027-B6202-06-118    23.6  5406.6    56.3    3.804    0.113    1.888    0.387    1.851    0.141    0.137    0.039
   250    355.620026     30.801979   5.119   0.790   0.143   0.090      45.88    1869.16      41.74     8.647     1.645    -0.968     286817672072738828                   20111027-B6202-06-177    33.6  5216.6    36.4    3.927    0.072    1.939    0.232    1.538    0.126    0.009    0.024
   251    355.796644     30.706472   7.774   0.444   0.267   0.030       1.10    1899.19       9.62     8.460     0.980    -0.576     286814793156299596                   20111027-B6202-06-189    30.7  5101.2    38.4    3.669    0.080    2.104    0.247    1.935    0.063    0.031    0.022
   252    355.255872     30.643877   7.894   0.663  -0.439   0.094       9.56    1810.70      40.67     8.640     1.663    -0.979     286817899276635878                   20111027-B6202-06-226    41.1  5781.6    31.7    3.989    0.078    2.240    0.238    2.112    0.113    0.109    0.028
   253    355.003811     29.797644   8.234   0.852  -0.620   0.161       7.68    1900.18      31.63     8.689     1.912    -1.158     286797956884594496                   20111027-B6202-07-054    26.4  6016.8    52.9    3.924    0.138    2.484    0.398    2.280    0.191    0.032    0.048
   254    354.530265     29.908365   7.218   0.545  -0.310   0.105      68.41    1858.52      16.38     8.539     1.392    -0.831     286803773988292915                   20111027-B6202-07-118    33.6  5649.2    39.5    3.895    0.091    2.094    0.276    1.872    0.092    0.090    0.037
   255    354.954451     29.341822   5.118   0.612  -0.368   0.115     101.26    1499.82      23.89     8.641     1.758    -1.081     286644815530694400                   20111027-B6202-07-220    32.8  6017.3    41.3    3.795    0.106    1.932    0.290    1.939    0.140    0.160    0.039
   256    354.506947     31.145403   4.635   0.356  -0.334   0.029      32.86    1612.10      17.06     8.588     1.530    -0.873     287116722485415347                   20111027-B6202-08-040    43.4  5274.7    32.1    3.549    0.075    1.374    0.213    1.320    0.087    0.160    0.022
   257    354.766408     30.779198   7.279   0.479  -0.339   0.018      59.02    1845.96      10.29     8.455     1.027    -0.593     287110719839133619                   20111027-B6202-08-055    75.9  5434.6    18.5    3.705    0.046    1.932    0.115    1.813    0.051    0.131    0.015
   258    354.719418     31.043468  10.245   0.980  -0.704   0.155     473.17     470.90      24.31     8.606     1.579    -0.907     287116203223591283                   20111027-B6202-08-077    23.4  5905.2    49.9    4.020    0.141    1.847    0.457    2.447    0.141    0.322    0.050
   259    355.180298     31.189465   6.330   0.636  -0.187   0.036       1.89    1930.32      16.82     8.589     1.467    -0.844     287121453821340940                   20111027-B6202-08-078    36.7  5541.3    44.7    3.693    0.103    1.871    0.239    1.818    0.102    0.122    0.026
   260    354.991997     31.091778  11.731   0.702  -0.649   0.079     232.27    1573.69      25.90     8.470     1.059    -0.607     287120735702799488                   20111027-B6202-08-084    47.4  5744.8    24.7    4.018    0.066    2.859    0.228    2.506    0.073    0.193    0.026
   261    354.538528     30.419268   9.502   0.505  -0.311   0.076     211.08    1089.76      65.29     8.466     1.093    -0.638     287106064094569177                   20111027-B6202-08-115    45.6  5718.7    28.2    3.921    0.065    2.505    0.200    2.348    0.065    0.147    0.028
   262    354.589907     30.749807   7.425   0.501  -0.176   0.076      38.56    1939.84      17.79     8.544     1.373    -0.795     287110469013036236                   20111027-B6202-08-135    41.7  5831.7    31.2    3.947    0.070    2.321    0.207    2.037    0.083    0.046    0.029
   263    354.169149     30.140358   9.277   1.137  -0.774   0.140     135.37    2366.88      23.71     8.607     1.684    -0.993     286954925483660403                   20111027-B6202-08-178    27.1  5837.6    43.7    3.729    0.127    2.302    0.416    2.255    0.151    0.175    0.047
   264    354.499741     31.459196   5.226   0.918  -0.209   0.140      10.42    1799.60      57.58     8.905     2.695    -1.527     287128123046537676                   20111027-B6202-09-008    25.9  5772.8    58.0    3.847    0.122    1.611    0.343    1.456    0.226    0.058    0.052
   265    354.190589     31.507683   5.680   0.567  -0.496   0.121      33.08    1629.80      17.18     8.574     1.493    -0.836     287137857160516467                   20111027-B6202-09-022    33.3  6131.5    42.2    3.944    0.108    2.437    0.303    1.969    0.096    0.127    0.044
   266    354.176783     31.587183  12.085   1.406  -0.572   0.197      21.59    1683.14      24.94     8.704     1.984    -1.110     287148484627596684                   20111027-B6202-09-025    20.0  5577.2    64.2    3.829    0.161    2.053    0.492    2.184    0.183    0.092    0.063
   267    354.674223     32.035843   9.034   0.843  -0.089   0.120       0.36    1890.20      18.98     8.562     1.386    -0.766     287151037556190348                   20111027-B6202-09-035    28.5  5527.8    51.0    3.970    0.102    1.961    0.299    2.113    0.095    0.123    0.040
   268    354.629351     32.000877  10.657   1.140  -0.099   0.126      27.07    1645.65      17.86     8.602     1.538    -0.851     287152047732495091                   20111027-B6202-09-049    26.2  5481.5    51.5    3.959    0.108    2.144    0.326    2.349    0.126    0.155    0.042
   269    354.083593     32.506378   9.864   1.239  -0.312   0.164     222.59    1095.18      30.75     8.722     2.017    -1.088     287234717262902425                   20111027-B6202-09-103    24.1  5734.3    63.8    3.813    0.141    1.691    0.381    2.155    0.170    0.069    0.059
   270    354.776252     31.718830  10.158   0.526  -0.567   0.070     251.37    1332.85       9.30     8.463     1.033    -0.576     287131418145462681                   20111027-B6202-09-144    55.8  5836.2    22.2    3.927    0.059    2.237    0.183    2.402    0.063    0.152    0.024
   271    354.833949     32.179855  11.651   0.699  -1.663   0.106     476.55     399.41     387.89     8.620     1.576    -0.869     287151899985627456                   20111027-B6202-09-192    37.5  6173.4    56.3    3.927    0.165    1.685    0.510    2.321    0.128    0.247    0.056
   272    354.860060     31.790787   8.080   0.707  -0.147   0.148       4.06    1880.73      17.29     8.607     1.540    -0.862     287131634611814118                   20111027-B6202-09-193    22.6  5609.1    61.6    3.973    0.132    2.089    0.382    1.998    0.112    0.096    0.049
   273    355.247282     31.393009   2.895   0.389  -0.034   0.058      17.38    1903.18      19.99     8.621     1.568    -0.897     287124340039370816                   20111027-B6202-09-226    61.8  6255.7    23.5    3.882    0.054    1.326    0.124    1.451    0.069    0.003    0.022
   274    351.220805     31.033552   8.430   0.641  -0.181   0.019     235.28     979.29       7.99     8.396     1.032    -0.557     287061080325039347                   20111027-B6202-10-010    70.4  5473.3    21.8    3.787    0.053    1.780    0.114    1.904    0.053    0.037    0.013
   275    351.216362     31.317915  11.703   0.945  -0.308   0.095     171.37    1184.64      10.10     8.429     1.174    -0.628     287080675683776640                   20111027-B6202-10-017    41.5  5668.8    35.1    3.948    0.078    2.780    0.221    2.438    0.096    0.076    0.031
   276    351.284441     30.273102   5.987   0.327  -0.419   0.069      45.17    2045.93      43.34     8.379     0.974    -0.541     287050387574450867                   20111027-B6202-10-036    55.7  5617.1    24.8    3.716    0.057    1.924    0.169    1.597    0.048    0.053    0.023
   277    351.503355     30.967321   9.671   0.994  -0.162   0.087      38.31    1542.50      25.57     8.497     1.477    -0.807     287059554752658329                   20111027-B6202-10-066    43.1  5501.3    37.0    3.904    0.075    2.218    0.199    2.070    0.103    0.070    0.030
   278    351.346675     30.903795  10.342   1.129  -0.203   0.109      46.35    1792.46      14.55     8.451     1.285    -0.701     287058183799090214                   20111027-B6202-10-073    35.5  5445.3    45.7    3.878    0.090    1.980    0.250    2.095    0.085   -0.023    0.032
   279    351.373583     30.784641   6.673   0.231  -0.533   0.057      24.70    1597.21      11.06     8.424     1.160    -0.635     287056885000980518                   20111027-B6202-10-075    78.0  6092.5    19.5    3.904    0.049    1.962    0.127    2.035    0.057    0.074    0.019
   280    351.195447     30.632730   8.629   0.940  -0.776   0.151     138.57    1593.06      30.85     8.637     2.206    -1.220     287056050059331942                   20111027-B6202-10-100    29.6  5893.1    48.9    4.085    0.138    2.108    0.387    1.998    0.202    0.070    0.052
   281    351.152062     30.508871  11.270   0.923  -0.788   0.137      80.83    1610.26      44.52     8.514     1.629    -0.902     287055740821687091                   20111027-B6202-10-188    31.0  5799.4    43.6    4.007    0.125    2.850    0.373    2.426    0.149    0.104    0.046
   282    351.024426     30.251162   7.140   0.962  -0.262   0.106      13.03    1667.96      34.48     8.460     1.394    -0.776     287017522484676480                   20111027-B6202-10-189    34.7  5326.8    43.7    3.804    0.086    1.429    0.262    1.729    0.093    0.043    0.033
   283    351.008742     30.476049  10.630   0.718  -0.301   0.059      16.30    1761.49       9.03     8.384     1.009    -0.554     287018254347105024                   20111027-B6202-10-196    61.5  5732.7    22.2    4.050    0.049    2.458    0.142    2.338    0.061    0.084    0.019
   284    351.234200     30.448444  11.134   0.613  -0.672   0.071      31.40    1547.51      12.07     8.377     0.959    -0.528     287055311324958003                   20111027-B6202-10-198    60.6  5785.8    22.0    4.023    0.061    2.320    0.179    2.495    0.057    0.142    0.024
   285    352.015771     30.599367  10.760   1.953  -0.533   0.177       1.91    1799.75      77.60     8.626     2.021    -1.134     287052724036680627                   20111027-B6202-10-216    22.1  5518.5    63.4    3.971    0.144    1.815    0.448    2.185    0.205    0.211    0.052
   286    351.493576     31.078869  12.325   1.163  -0.701   0.102     178.72    1245.24      45.47     8.497     1.474    -0.802     287060894782454156                   20111027-B6202-10-236    42.1  5544.3    31.0    3.863    0.085    2.346    0.266    2.305    0.111    0.220    0.032
   287    353.134503     33.183987   7.224   0.489   0.090   0.015     164.36    1363.93       7.91     8.383     0.793    -0.404     287260834100027584                   20111027-B6202-11-011    83.1  5537.7    17.6    3.771    0.040    1.998    0.085    1.968    0.032    0.061    0.012
   288    353.290765     33.020405   7.899   0.730  -0.711   0.121      27.35    1954.85      30.23     8.610     1.661    -0.865     287241510183151193                   20111027-B6202-11-097    35.9  5961.3    37.7    3.922    0.109    2.277    0.313    2.302    0.117    0.216    0.041
   289    354.060500     33.466763   5.409   0.672   0.060   0.032      27.25    1613.75      63.52     8.539     1.309    -0.676     287281240348673843                   20111027-B6202-11-106    34.9  5057.9    40.0    3.487    0.086    1.458    0.229    1.440    0.074    0.082    0.023
   290    353.281945     33.329525   7.763   1.183  -0.715   0.181      49.01    1644.79      31.32     8.801     2.375    -1.227     287263321745093747                   20111027-B6202-11-191    22.7  5879.2    57.1    3.767    0.175    2.393    0.471    1.897    0.233    0.149    0.056
   291    353.770674     33.677681   7.706   0.665  -0.526   0.103      31.50    2032.17      17.15     8.547     1.354    -0.691     287301773728305036                   20111027-B6202-11-215    39.3  5904.8    33.1    3.790    0.091    1.756    0.260    2.195    0.092    0.213    0.033
   292    353.733223     32.973042   6.131   0.451  -0.394   0.095      71.32    1496.34      17.30     8.599     1.576    -0.828     287242046195091699                   20111027-B6202-11-243    44.5  6032.0    33.6    4.005    0.080    2.313    0.213    2.013    0.101    0.109    0.031
   293    354.535366     32.938904  10.140   0.740  -0.028   0.063      52.00    1481.12       7.37     8.456     0.990    -0.524     287198577690057728                   20111027-B6202-12-067    51.2  5590.5    26.6    3.961    0.056    2.351    0.154    2.341    0.054    0.080    0.022
   294    354.559175     32.874969   8.568   1.128   0.104   0.153      95.10    1360.87      18.88     8.627     1.602    -0.856     287198426507205644                   20111027-B6202-12-079    20.2  5486.8    68.1    3.964    0.130    2.801    0.392    2.139    0.132    0.059    0.046
   295    354.708501     32.890671   8.492   1.064  -0.674   0.141      22.07    1874.53     118.39     8.725     1.934    -1.038     287198728872908761                   20111027-B6202-12-086    30.1  5769.5    43.2    3.778    0.125    2.398    0.363    2.019    0.156    0.246    0.041
   296    355.513974     32.911999   9.220   1.161  -0.757   0.179       1.86    1990.49      25.78     8.786     2.047    -1.112     287195306642994316                   20111027-B6202-12-115    23.0  5563.0    52.7    3.830    0.157    1.803    0.474    1.814    0.171    0.102    0.052
   297    355.764851     32.869541   7.728   0.781  -0.537   0.063      17.86    1949.02      83.15     8.611     1.438    -0.782     287203116611404672                   20111027-B6202-12-119    25.2  5423.1    59.6    3.784    0.146    2.372    0.400    1.758    0.088    0.183    0.038
   298    355.327784     33.259476   6.525   0.540  -0.236   0.101       8.62    1767.02      11.23     8.543     1.231    -0.654     287210476467356428                   20111027-B6202-12-178    35.2  5910.6    40.6    3.860    0.093    1.668    0.256    1.984    0.064    0.058    0.036
   299    354.756657     33.462612  13.182   0.764  -1.374   0.047     115.10    1266.24      11.88     8.461     0.983    -0.511     287277721481703270                   20111027-B6202-12-228    54.0  5870.2    25.6    3.796    0.098    2.713    0.313    2.242    0.059    0.241    0.035
   300    355.748258     31.264217   8.561   1.236  -0.335   0.160      25.39    1929.83      29.76     8.790     2.106    -1.223     286822816155212454                   20111027-B6202-13-083    21.3  5825.8    63.1    4.044    0.143    2.552    0.429    2.120    0.221    0.066    0.051
   301    355.548814     32.165146   6.659   0.706  -0.878   0.208     297.83     920.58      27.93     8.692     1.757    -0.981     287169464683653811                   20111027-B6202-13-106    21.2  6178.0    70.3    4.020    0.212    3.154    0.531    2.108    0.141    0.274    0.066
   302    355.607154     32.197132   4.494   0.399  -0.460   0.116      10.80    1923.05      27.18     8.706     1.796    -1.003     287169512787289689                   20111027-B6202-13-112    34.0  6024.3    39.6    3.827    0.106    2.110    0.292    1.563    0.118    0.147    0.038
   303    355.843171     31.858179   4.813   0.405  -0.784   0.126     182.59    1638.90      30.04     8.680     1.697    -0.963     287163657887874073                   20111027-B6202-13-127    41.1  6436.0    41.9    3.994    0.119    1.970    0.285    1.711    0.110    0.224    0.044
   304    355.549741     31.967249   7.345   0.876  -0.239   0.159      83.25    2042.61      32.10     8.817     2.192    -1.236     287168210553200115                   20111027-B6202-13-141    21.8  5843.6    63.6    3.821    0.149    2.294    0.406    2.036    0.209    0.124    0.055
   305    355.047029     32.217167   9.942   1.084  -0.764   0.139      41.24    2042.39      85.15     8.590     1.447    -0.799     287189118454094080                   20111027-B6202-13-155    31.3  5903.4    43.1    4.068    0.122    2.734    0.365    2.393    0.120    0.248    0.046
   306    354.995867     32.243118  12.152   1.750  -0.208   0.153      36.49    1765.52      19.25     8.652     1.670    -0.922     287189403639922188                   20111027-B6202-13-171    21.2  5604.0    64.0    4.176    0.129    2.739    0.412    2.371    0.172    0.054    0.051
   307    355.240914     31.447502   9.363   1.446  -0.336   0.047       0.54    1883.72      23.27     8.687     1.802    -1.030     287124535889879168                   20111027-B6202-13-215    26.2  5139.3    54.7    3.698    0.126    1.990    0.356    1.794    0.146    0.162    0.033
   308    351.129133     32.248119   7.122   0.921  -0.139   0.138      26.48    1929.28      31.08     8.584     1.849    -0.959     287100563100342425                   20111027-B6202-14-012    22.2  5815.5    59.5    3.984    0.126    2.157    0.387    2.102    0.172    0.155    0.042
   309    350.586866     31.526548  10.132   0.878  -0.866   0.078     240.03    -464.14     412.36     8.398     1.072    -0.562     287086255705270950                   20111027-B6202-14-050    51.5  5816.4    23.0    3.802    0.074    2.264    0.238    2.229    0.070    0.226    0.030
   310    351.672380     31.642920   8.654   1.253  -0.619   0.172      27.44    2158.30      41.46     8.715     2.401    -1.289     287091419544393459                   20111027-B6202-14-063    23.1  5715.0    55.1    3.628    0.155    2.628    0.445    1.971    0.257    0.085    0.049
   311    352.036143     32.177956   6.988   0.468   0.088   0.042      55.45    1736.94      11.22     8.425     1.059    -0.555     287095601554152166                   20111027-B6202-14-080    76.4  5576.0    18.3    3.886    0.037    2.101    0.093    1.962    0.048   -0.004    0.013
   312    351.992856     32.229832   8.493   0.335  -0.312   0.046       1.45    1785.72       5.69     8.376     0.847    -0.441     287096811016942553                   20111027-B6202-14-081    84.0  5790.9    17.9    3.858    0.039    2.039    0.102    2.018    0.037    0.093    0.018
   313    351.653560     32.142475   9.355   0.704  -0.058   0.065      26.79    1589.42       9.69     8.433     1.123    -0.586     287096326544618944                   20111027-B6202-14-139    51.4  5588.5    27.3    3.929    0.057    2.083    0.155    2.276    0.075    0.118    0.022
   314    351.769122     31.762018   7.749   0.370  -0.197   0.032      22.11    1830.43       7.71     8.377     0.882    -0.466     287091660492151232                   20111027-B6202-14-161   108.4  5730.2    12.9    3.930    0.028    2.120    0.075    2.042    0.041    0.042    0.015
   315    351.140468     31.422535   5.672   0.676  -0.137   0.067      17.25    1713.56      15.38     8.498     1.499    -0.801     287082005405650752                   20111027-B6202-14-181    50.1  5787.3    28.2    3.858    0.061    2.097    0.166    2.042    0.094    0.079    0.024
   316    351.214473     31.433439   9.154   1.545  -0.117   0.126     226.61    1661.70      28.32     8.569     1.822    -0.976     287082507057831014                   20111027-B6202-14-193    25.6  5397.9    53.0    3.910    0.106    2.395    0.336    2.063    0.182    0.162    0.035
   317    352.219659     32.236610   8.215   0.698  -0.460   0.059     117.97    1840.78      25.71     8.484     1.290    -0.679     287245708513472704                   20111027-B6202-15-063    65.9  5628.6    20.0    3.744    0.048    2.154    0.144    2.014    0.071    0.109    0.020
   318    353.571971     32.056660   7.803   0.997  -0.064   0.120      74.87    1785.35      24.15     8.690     1.984    -1.080     287221722409837516                   20111027-B6202-15-101    26.7  5654.8    50.1    3.872    0.104    2.058    0.316    2.076    0.160    0.138    0.035
   319    353.765591     32.104877   7.889   0.611  -0.543   0.074       2.07    1750.74      33.50     8.471     1.120    -0.606     287156098745615257                   20111027-B6202-15-106    53.5  5606.8    23.4    3.681    0.060    1.985    0.190    1.878    0.064    0.141    0.024
   320    353.883496     32.568325  14.216   1.424  -0.835   0.120     325.99    1283.62      43.87     8.573     1.478    -0.790     287232861837019417                   20111027-B6202-15-135    31.7  5691.0    35.9    3.890    0.113    2.740    0.375    2.539    0.116    0.199    0.043
   321    353.794161     32.410038   8.240   0.643  -0.111   0.016      73.09    1487.41       6.68     8.398     0.833    -0.443     287232514803662732                   20111027-B6202-15-143    75.8  5321.1    19.2    3.773    0.044    2.034    0.102    1.930    0.043    0.044    0.014
   322    352.741133     32.759434  12.852   1.405  -0.451   0.045      45.69    1940.80      74.03     8.547     1.478    -0.770     287250069193968038                   20111027-B6202-15-168    31.1  5263.4    47.9    3.694    0.111    1.981    0.318    2.122    0.105    0.284    0.027
   323    351.207668     32.794960   5.853   0.562  -0.390   0.043      74.22    1855.29      15.58     8.480     1.343    -0.680     191028563087942732                   20111027-B6202-16-002    33.2  5533.3    44.2    3.705    0.112    1.896    0.290    1.654    0.088    0.126    0.032
   324    351.006641     32.593151  11.354   0.950  -0.386   0.075     190.03    1350.12      51.37     8.395     0.987    -0.499     191025910516133299                   20111027-B6202-16-015    49.1  5360.3    27.6    3.895    0.061    2.533    0.191    2.173    0.059    0.253    0.023
   325    351.790428     33.138775   7.267   0.403   0.083   0.077     135.85    1353.82      15.84     8.395     0.918    -0.460     191179017510288819                   20111027-B6202-16-043    37.5  5563.2    33.6    3.936    0.069    2.156    0.211    2.151    0.050    0.029    0.027
   326    352.055809     33.477921   8.843   0.769  -0.071   0.132      16.77    1668.19      12.53     8.514     1.382    -0.691     191182700874256294                   20111027-B6202-16-046    24.8  5375.3    55.4    3.909    0.110    1.730    0.341    2.042    0.093    0.107    0.042
   327    352.098691     33.250652   4.353   0.700  -0.242   0.053      91.08    1485.61      53.21     8.571     1.620    -0.820     287258277735441459                   20111027-B6202-16-067    21.7  5207.4    63.1    3.725    0.143    1.581    0.409    1.264    0.110    0.166    0.035
   328    351.491591     32.763390   7.620   0.625  -0.166   0.080      28.13    1702.75      13.95     8.517     1.481    -0.755     191027635375012416                   20111027-B6202-16-076    41.8  5798.0    32.6    4.183    0.070    2.487    0.206    2.129    0.108    0.008    0.029
   329    352.507636     33.165462   7.720   0.876  -0.441   0.038      80.47    1959.05      98.91     8.620     1.778    -0.910     287257002989168076                   20111027-B6202-16-129    37.2  5248.1    40.3    3.705    0.095    1.523    0.264    1.567    0.107    0.190    0.025
   330    352.603868     33.458061   9.046   1.149  -0.600   0.175       2.50    1894.95      37.97     8.575     1.573    -0.796     287267180343691699                   20111027-B6202-16-150    24.9  5887.0    56.8    4.167    0.139    2.601    0.416    2.430    0.132    0.171    0.050
   331    351.926492     32.989899   7.054   0.262  -0.195   0.052      24.00    1768.07       7.05     8.404     0.951    -0.481     287255553008180736                   20111027-B6202-16-182    67.7  5664.8    20.9    3.851    0.046    1.764    0.120    1.830    0.042    0.066    0.020
   332    351.974514     32.839436   6.268   0.613  -0.195   0.024     106.39    1432.88      11.23     8.471     1.236    -0.632     287253769737760806                   20111027-B6202-16-186    54.3  5463.5    26.9    3.706    0.065    1.427    0.155    1.615    0.063    0.041    0.020
   333    351.491313     32.832333   6.569   0.306  -0.301   0.087      53.82    1910.11      10.57     8.422     1.064    -0.539     191027789993834560                   20111027-B6202-16-211    42.9  5767.4    32.3    3.801    0.077    2.119    0.213    1.863    0.054    0.101    0.031
   334    351.672008     32.852764  11.372   1.005  -0.712   0.106      21.07    1878.16      15.35     8.482     1.307    -0.665     287254639039133811                   20111027-B6202-16-214    40.0  5801.2    31.3    3.929    0.092    2.446    0.282    2.616    0.098    0.230    0.035
   335    352.193686     33.500744   6.121   0.447  -0.335   0.085      68.00    1575.65      13.74     8.521     1.397    -0.700     191182505023747878                   20111027-B6202-16-240    45.1  5916.8    30.6    3.935    0.074    1.914    0.205    2.000    0.079    0.123    0.030
   336     60.318291     26.461541  12.157   1.370  -0.447   0.164      13.02    1960.49      31.52     9.771     0.357    -0.569      16328785336633664                   20111027-B6210-01-086    20.7  6135.8    60.1    4.057    0.151    2.123    0.458    1.754    0.116    0.209    0.054
   337     60.176702     26.590871   6.822   0.771  -0.312   0.084       7.54    2020.70       6.95     9.490     0.298    -0.467      16334018754563724                   20111027-B6210-01-170    41.2  6255.2    31.8    3.928    0.079    1.375    0.223    1.571    0.061    0.013    0.028
   338     62.736007     27.481257   4.119   0.464  -0.167   0.142      57.68    1708.02       5.58     9.548     0.285    -0.426      16308863990030656                   20111027-B6210-06-107    22.9  6057.1    57.2    4.088    0.124    2.344    0.380    1.599    0.089    0.130    0.046
   339     58.510978     28.776333  10.480   0.485  -0.162   0.083     150.52    1273.86       3.92     9.010     0.231    -0.286      16697606634019033                   20111027-B6210-14-063    39.0  5575.4    35.6    3.875    0.075    2.310    0.221    2.174    0.043    0.016    0.031
   340     97.695317     25.951672  16.733   1.118  -0.352   0.113       1.01    2090.22       3.97     9.760    -0.207     0.217     338425597522361036                   20111027-B6212-01-024    25.6  5672.9    45.6    4.047    0.101    1.744    0.366    2.126    0.115    0.095    0.038
   341     95.893235     26.901911   2.212   0.209  -0.297   0.120       7.40    2241.86       3.16    11.157    -0.307     0.345     343228188721043161                   20111027-B6212-02-046    38.6  6669.2    47.2    3.802    0.096    0.870    0.238    0.896    0.156    0.056    0.037
   342     96.941865     26.483308   5.929   1.194  -0.019   0.140      80.98    1694.43       2.64    10.254    -0.243     0.268     343233840898053862                   20111027-B6212-02-051    20.2  5664.7    61.4    3.816    0.125    1.966    0.407    1.658    0.248    0.051    0.049
   343     95.657803     26.397697   6.425   0.354  -0.474   0.076      55.72    2206.28       2.67     9.329    -0.126     0.131     343219334216442713                   20111027-B6212-02-076    51.0  6035.6    27.6    3.826    0.069    1.785    0.192    1.930    0.057    0.033    0.025
   344     95.707075     26.636161   2.812   0.248   0.035   0.077      30.81    1991.50       1.55    10.203    -0.214     0.228     343222402541072576                   20111027-B6212-02-100    37.5  5829.0    32.6    3.685    0.071    0.915    0.214    0.870    0.111   -0.015    0.025
   345     96.448004     26.017009   7.753   0.421  -0.474   0.074      55.92    2366.67       0.88     9.384    -0.146     0.147     343194440586052774                   20111027-B6212-02-108    52.1  5987.1    26.7    3.943    0.064    2.150    0.188    2.169    0.071    0.034    0.024
   346     96.177943     26.556187   9.570   0.352   0.052   0.045      19.05    1737.37      18.94     9.041    -0.095     0.108     343221089999087232                   20111027-B6212-02-143    70.5  5249.4    18.2    3.863    0.036    2.042    0.103    1.986    0.033   -0.003    0.015
   347     95.152558     26.988298   2.714   0.324  -0.265   0.089      25.59    2085.51       3.76    10.308    -0.205     0.229     343302254143368499                   20111027-B6212-02-173    42.4  6363.3    36.7    3.756    0.084    1.194    0.212    1.150    0.122    0.005    0.030
   348     95.909839     26.281668   3.853   0.540  -0.467   0.155      21.23    2118.66       1.56    10.428    -0.254     0.253     343217705135181081                   20111027-B6212-02-209    23.7  6253.2    60.1    3.723    0.146    2.019    0.411    1.329    0.178   -0.017    0.050
   349     96.627720     27.853044   4.630   0.574  -0.489   0.179       4.12    2409.69       4.46    10.934    -0.257     0.370     343280621681766886                   20111027-B6212-03-038    21.8  6275.9    68.2    4.113    0.153    2.153    0.445    1.701    0.273    0.096    0.054
   350     96.472896     27.723127   4.939   0.574  -0.298   0.074      40.89    1809.37       1.67     9.877    -0.160     0.226     343270983775119398                   20111027-B6212-03-050    43.5  5622.9    29.5    3.832    0.063    1.358    0.209    1.384    0.095    0.072    0.025
   351     96.022780     28.458290  10.272   0.723  -0.184   0.020      57.86    1983.73       2.19     9.410    -0.098     0.166     343364627806156569                   20111027-B6212-03-063    53.6  5035.6    24.4    3.747    0.055    1.659    0.157    1.655    0.057    0.192    0.013
   352     97.064293     28.779159  10.148   0.878  -0.204   0.075      36.58    1738.21       1.98     9.518    -0.109     0.203     343512398732950259                   20111027-B6212-03-148    46.0  5387.1    30.8    3.806    0.064    2.014    0.188    2.091    0.070    0.132    0.025
   353     96.177631     27.909122   6.613   1.097  -0.883   0.132       0.59    2297.23       9.53    10.671    -0.222     0.321     343347756744909747                   20111027-B6212-03-236    29.1  5953.2    42.9    3.581    0.143    1.351    0.412    1.803    0.198    0.225    0.051
   354     97.486215     26.818570   2.859   0.196  -0.119   0.047      18.30    1873.81       1.73     9.644    -0.170     0.207     343237149740834675                   20111027-B6212-05-004    78.2  6304.4    20.6    3.759    0.043    1.334    0.098    1.168    0.055    0.034    0.018
   355     99.316263     27.232370   6.666   0.429  -0.408   0.020      23.16    2103.84       1.19     9.269    -0.133     0.189     338591702805516633                   20111027-B6212-06-003    69.7  5501.5    20.4    3.721    0.052    1.734    0.131    1.641    0.047    0.083    0.018
   356     99.598963     27.767272   7.354   0.422  -0.432   0.061      28.35    1776.59       1.26     9.238    -0.122     0.193     338607662903993395                   20111027-B6212-06-093    64.8  5763.5    21.1    3.788    0.051    1.964    0.144    2.028    0.052    0.116    0.022
   357     99.671590     27.624684   3.418   0.284  -0.373   0.027       3.19    2025.56       6.70     9.785    -0.190     0.287     338602742589462528                   20111027-B6212-06-177    49.7  5255.4    29.2    3.454    0.070    0.967    0.187    0.938    0.070    0.135    0.021
   358     99.836927     27.545063   8.931   0.709  -0.483   0.039      16.77    2156.06       8.90     9.323    -0.138     0.209     338601147867824793                   20111027-B6212-06-189    37.2  5192.5    39.4    3.505    0.094    1.502    0.270    1.561    0.056    0.156    0.025
   359     99.492351     27.591769  12.606   0.771  -0.475   0.082      59.27    1820.79       1.31     9.259    -0.127     0.193     338593273045535372                   20111027-B6212-06-230    44.2  5584.4    28.7    3.884    0.067    2.403    0.224    2.432    0.061    0.264    0.025
   360     98.996336     26.588646   4.550   0.636  -0.385   0.094       5.89    2348.71      13.17    10.548    -0.309     0.377     338436173449811596                   20111027-B6212-07-058    40.0  5854.9    33.6    3.587    0.085    1.530    0.239    1.434    0.139    0.126    0.032
   361     99.146825     26.464022   7.274   0.733  -0.257   0.104      15.77    2071.93       3.11    10.283    -0.281     0.338     338417148462661708                   20111027-B6212-07-066    31.2  5841.3    41.6    4.090    0.093    2.490    0.291    2.044    0.155    0.129    0.038
   362     98.537079     26.093974   7.617   0.559  -0.014   0.020      58.52    1666.23       1.10     9.264    -0.147     0.167     338431703247868198                   20111027-B6212-07-171    58.9  5217.3    24.4    3.734    0.053    1.655    0.130    1.799    0.050    0.042    0.016
   363     99.243842     26.975486   3.985   0.959   0.210   0.050      36.22    2235.99       8.14    11.493    -0.417     0.545     338587747569880345                   20111027-B6212-07-191    21.5  5417.7    62.8    3.607    0.134    1.383    0.358    1.222    0.299    0.002    0.034
   364     98.605895     26.046566   3.877   0.141  -0.147   0.039      17.72    1840.70       1.28     9.505    -0.181     0.202     338412918349351001                   20111027-B6212-07-248    90.7  6144.7    16.2    3.798    0.038    1.556    0.085    1.515    0.046    0.019    0.015
   365     98.209819     27.250539   4.255   0.268  -0.019   0.042      16.71    1882.66       1.96     9.425    -0.142     0.195     343249553606365964                   20111027-B6212-08-189    74.7  5745.3    18.2    3.667    0.039    1.610    0.099    1.489    0.046    0.028    0.017
   366     98.628234     27.715880   6.422   1.157  -0.469   0.146      61.04    1870.14       5.79    10.155    -0.217     0.322     343401179695824576                   20111027-B6212-08-245    22.3  5400.4    54.0    3.811    0.114    1.451    0.433    1.525    0.145    0.181    0.036
   367     98.254453     27.714324   4.284   0.328   0.019   0.021      22.28    1800.37       1.26     9.418    -0.133     0.199     343402062741079590                   20111027-B6212-08-248    53.2  5275.4    26.2    3.544    0.056    1.582    0.145    1.429    0.052    0.045    0.017
   368     98.589425     28.973664   6.433   0.371  -0.474   0.076      81.45    2165.08       2.50     9.500    -0.118     0.231     343443091704637721                   20111027-B6212-09-036    49.2  6063.1    27.9    3.980    0.068    2.362    0.200    1.981    0.061    0.079    0.027
   369     98.455829     29.335349   3.570   0.550  -0.468   0.188      57.42    2326.12      15.56    11.005    -0.233     0.485     343452251581220940                   20111027-B6212-09-072    22.3  6447.1    69.0    3.972    0.168    1.459    0.433    1.401    0.244    0.058    0.066
   370     98.187415     29.280339   2.403   0.223  -0.136   0.102      31.49    1988.73       4.70    10.563    -0.194     0.400     343450073603455385                   20111027-B6212-09-121    38.4  6495.2    42.0    3.908    0.088    0.880    0.223    1.017    0.109   -0.014    0.034
   371     98.111477     28.670511   3.618   0.435  -0.724   0.126      50.23    2254.71       3.53    10.546    -0.215     0.384     343433793959445772                   20111027-B6212-09-213    33.9  6313.6    40.9    3.868    0.113    1.297    0.333    1.196    0.146    0.213    0.043
   372     95.519452     27.837780   2.923   0.367  -0.217   0.077       8.46    2246.49       3.10    10.292    -0.181     0.253     343346458376572070                   20111027-B6212-10-073    48.0  5699.9    31.8    3.656    0.070    0.863    0.180    0.904    0.116    0.003    0.027
   373     96.252121     27.306990   4.633   0.272   0.002   0.073      19.34    1850.82       0.86     9.528    -0.134     0.173     343267039277176576                   20111027-B6212-10-155    49.0  5952.5    30.8    4.020    0.066    1.801    0.160    1.732    0.068    0.037    0.027
   374     95.904206     27.847154   7.669   0.322   0.178   0.043       4.04    1997.39       1.21     9.241    -0.094     0.138     343347344857805747                   20111027-B6212-10-212    73.5  5602.6    19.9    3.988    0.039    2.181    0.094    2.218    0.045    0.016    0.015
   375     95.767048     27.709351   2.544   0.244  -0.045   0.106      24.63    2191.31       3.57    11.016    -0.254     0.343     343344846904838451                   20111027-B6212-10-222    36.3  6249.1    45.2    3.701    0.095    1.071    0.228    0.916    0.184    0.087    0.035
   376     95.843611     28.038705   7.239   0.364  -0.178   0.014       6.00    2063.69       1.29     9.156    -0.083     0.128     343349200283674112                   20111027-B6212-10-231    98.3  5593.5    14.9    3.791    0.038    1.628    0.081    1.826    0.037    0.012    0.011
   377     95.699159     27.950712   3.358   0.635  -0.439   0.219      25.16    2297.89       4.22    11.750    -0.304     0.432     343349021613041920                   20111027-B6212-10-236    21.3  6434.9    83.3    3.696    0.199    1.726    0.445    1.459    0.384    0.156    0.073
   378     97.417481     30.003222   2.380   0.186  -0.342   0.127      11.36    2346.24       3.97    10.227    -0.132     0.335     343534632919613913                   20111027-B6212-11-087    37.2  6609.7    47.3    3.844    0.102    1.290    0.252    1.044    0.094    0.206    0.037
   379     97.591492     30.201776   7.332   0.226   0.169   0.077      34.38    1699.60       2.24     9.208    -0.065     0.177     343537288927379942                   20111027-B6212-11-189    39.9  5563.6    34.8    3.847    0.070    2.009    0.191    2.103    0.051    0.065    0.024
   380     98.718080     30.139289   7.598   0.447  -0.158   0.055      14.73    2175.34       7.17     9.262    -0.077     0.203     343494054068559795                   20111027-B6212-12-074    23.8  5199.7    66.1    3.487    0.148    1.888    0.365    1.693    0.048    0.097    0.039
   381     99.121260     28.893242   4.574   0.822  -0.525   0.157       5.18    2300.30       5.30    10.244    -0.194     0.369     343424894787199756                   20111027-B6212-13-239    22.2  5606.5    54.6    3.389    0.142    1.492    0.444    1.243    0.150    0.169    0.049
   382     94.857230     28.355332   5.051   0.327  -0.297   0.090      72.65    1736.48       2.82     9.814    -0.119     0.189     343374080170269811                   20111027-B6212-14-027    38.7  6034.7    34.3    3.933    0.080    1.745    0.237    1.772    0.090    0.105    0.029
   383     97.858217     28.840425   3.827   0.271  -0.450   0.047      19.56    1897.26       7.81     9.539    -0.117     0.222     343438576405441049                   20111027-B6212-15-120    79.5  5696.3    16.3    3.563    0.040    1.278    0.118    1.180    0.049    0.095    0.017
   384     97.710029     29.214088   2.411   0.294  -0.508   0.164      48.00    2462.60       6.01    11.843    -0.290     0.583     343441597055989004                   20111027-B6212-15-145    25.3  6394.2    58.6    3.704    0.148    1.361    0.393    0.897    0.261    0.154    0.051
   385     96.666883     29.647483  10.546   0.669  -0.310   0.079      45.83    1720.11       1.04     9.281    -0.072     0.170     343541381172307558                   20111027-B6212-15-161    44.1  5594.4    29.8    3.814    0.067    1.889    0.207    2.272    0.058    0.187    0.025
   386     97.011788     29.105503   9.888   1.250  -0.649   0.068      30.35    2172.72      11.38     9.788    -0.123     0.245     343514903557871603                   20111027-B6212-15-234    23.8  5461.3    59.6    3.752    0.147    1.536    0.440    1.829    0.123    0.236    0.040
   387     96.287895     30.052116   4.798   0.224  -0.650   0.065      13.26    2132.20       2.28     9.296    -0.063     0.170     343550874768000332                   20111027-B6212-16-064    65.5  6094.7    21.3    3.883    0.060    1.844    0.163    1.636    0.048    0.113    0.023
   388     96.800968     30.116764  10.999   0.428  -0.781   0.076      88.81    1666.62       0.80     9.066    -0.052     0.144     343545425313483929                   20111027-B6212-16-126    51.8  5696.8    22.3    3.923    0.068    2.422    0.225    2.262    0.038    0.217    0.027
   389     96.325495     29.802386   1.752   0.213  -0.232   0.092       2.59    2238.39       2.05    10.118    -0.117     0.285     343543054491553024                   20111027-B6212-16-173    55.9  6791.3    34.6    3.746    0.067    0.946    0.153    0.720    0.079    0.184    0.025
   390    340.478046     28.518032   2.180   0.231  -0.468   0.199      52.00    1585.99     226.48     8.298     5.224    -2.570     188723742762086425                   20111028-B6301-01-003    25.5  6678.1    76.5    3.919    0.160    0.280    0.384    0.513    0.309    0.097    0.060
   391    339.921574     28.733810   9.015   0.867  -0.298   0.098     176.07    1178.62      14.36     8.205     1.607    -0.768     188735284198256780                   20111028-B6301-01-027    33.1  5640.8    38.8    3.964    0.085    2.419    0.279    2.164    0.117    0.144    0.034
   392    340.321725     28.814819   7.325   0.986  -0.503   0.168      48.60    2108.39      30.24     8.231     2.218    -1.069     188743709206098572                   20111028-B6301-01-078    23.1  5838.2    57.4    3.891    0.140    2.027    0.426    1.976    0.174    0.219    0.050
   393    340.223448     29.270971   6.782   0.892  -0.031   0.089      72.24    1416.62      20.05     8.229     1.901    -0.898     188751213372964902                   20111028-B6301-01-152    33.0  5381.9    38.4    3.932    0.075    1.658    0.251    1.766    0.108    0.016    0.026
   394    340.125783     29.100494   8.766   0.449   0.099   0.042       6.15    1699.37      21.43     8.200     0.942    -0.442     188745660839234483                   20111028-B6301-01-167    70.9  5576.5    18.5    4.014    0.038    2.312    0.100    2.278    0.041    0.013    0.016
   395    340.265339     29.454082  11.030   1.251  -0.684   0.117     179.42     985.48     110.78     8.232     1.847    -0.867     188754096155012352                   20111028-B6301-01-168    31.7  5594.2    37.4    3.951    0.097    2.260    0.348    2.079    0.125    0.272    0.033
   396    341.135689     28.772081   8.609   1.008  -0.076   0.125      40.38    1492.52      22.50     8.240     1.779    -0.872     188725735626937484                   20111028-B6301-01-200    24.5  5458.6    54.6    3.929    0.107    2.679    0.345    2.043    0.123    0.083    0.040
   397    340.226290     28.489484   7.502   1.273  -0.820   0.182     604.12    1473.36      52.39     8.226     2.525    -1.232     188714633995428736                   20111028-B6301-01-204    21.3  5765.9    55.4    3.874    0.162    2.453    0.516    1.786    0.226    0.235    0.057
   398    340.309424     28.573643   9.870   0.402   0.106   0.060      15.39    1892.67       8.80     8.198     0.948    -0.456     188714853897764531                   20111028-B6301-01-206    50.8  5398.4    25.8    3.867    0.052    2.435    0.148    2.193    0.047    0.051    0.019
   399    338.846396     29.543749   7.886   0.585   0.162   0.044      95.51    1301.48      16.99     8.191     1.297    -0.585     188824746649119795                   20111028-B6301-02-026    67.4  5550.1    19.0    3.956    0.039    2.140    0.104    2.203    0.059    0.016    0.016
   400    338.761646     29.350618   6.894   0.694   0.037   0.027      18.98    1669.47      19.63     8.191     1.798    -0.820     188822008177961152                   20111028-B6301-02-028    39.6  5096.1    33.6    3.739    0.070    1.685    0.201    1.637    0.110    0.010    0.018
   401    338.522023     29.558504   7.509   1.532  -0.451   0.061     454.52     498.60      32.65     8.195     2.819    -1.273     188823863603829811                   20111028-B6301-02-033    24.4  5187.4    60.7    3.718    0.148    2.011    0.398    1.593    0.301    0.367    0.031
   402    338.595294     29.273125   7.520   0.740  -0.447   0.106       3.41    1889.53      20.75     8.186     2.016    -0.919     188821293495393587                   20111028-B6301-02-078    37.4  5901.9    36.2    3.905    0.088    2.603    0.264    2.194    0.156    0.129    0.035
   403    338.580674     29.198490  12.209   1.354  -0.248   0.099     194.08    1113.61      14.17     8.183     1.675    -0.764     188821135440597593                   20111028-B6301-02-080    35.4  5410.4    39.4    3.832    0.082    2.467    0.255    2.346    0.128    0.169    0.026
   404    338.273731     29.507801  17.320   1.931  -0.822   0.084      91.40    1381.86      24.06     8.183     2.375    -1.067     188841954006094796                   20111028-B6301-02-083    22.4  5177.9    67.4    3.644    0.158    2.457    0.497    1.947    0.255    0.272    0.039
   405    338.727177     29.264971   8.074   0.959  -0.095   0.085     106.65    1816.87      25.71     8.190     2.105    -0.964     188821506525781619                   20111028-B6301-02-133    39.5  5679.2    36.5    3.832    0.078    2.176    0.212    2.060    0.145    0.002    0.030
   406    338.952678     29.378233  17.597   1.540  -0.713   0.052      28.80    1701.34      21.16     8.197     1.846    -0.844     188824028530589990                   20111028-B6301-02-140    35.0  5251.9    42.7    3.720    0.109    2.448    0.321    2.211    0.166    0.229    0.028
   407    338.184772     29.843035   4.376   0.179   0.264   0.027      24.80    1608.94       8.92     8.184     1.286    -0.565     188844719965029644                   20111028-B6301-02-171   105.2  5709.6    12.7    3.843    0.026    1.585    0.067    1.538    0.043    0.008    0.012
   408    338.980928     29.063904  11.031   0.713  -0.326   0.055       5.28    1693.45       7.37     8.185     1.019    -0.468     188816125790756006                   20111028-B6301-02-214    66.3  5633.4    20.2    4.004    0.044    2.530    0.132    2.428    0.056    0.124    0.019
   409    338.652661     28.972811  11.997   2.317  -1.591   0.111     574.91     151.99     243.65     8.183     3.452    -1.602     188815703165963929                   20111028-B6301-02-218    20.7  5632.3    54.5    3.754    0.222    2.165    0.740    1.369    0.414    0.208    0.077
   410    339.516236     30.634586  11.522   0.922  -0.448   0.062     126.23    1873.75      20.73     8.225     1.525    -0.670     188860264310630886                   20111028-B6301-03-006    63.7  5467.5    21.7    3.875    0.049    2.303    0.148    2.185    0.084    0.196    0.019
   411    339.848238     30.421038   7.654   0.742  -0.132   0.059      46.48    1573.46      23.19     8.245     2.015    -0.903     188839651903583628                   20111028-B6301-03-012    58.8  5793.3    24.2    4.004    0.053    2.060    0.137    1.995    0.104    0.044    0.022
   412    339.606262     30.392893   9.558   1.505  -0.353   0.090      26.00    1592.83      25.39     8.250     2.406    -1.076     188840723927475404                   20111028-B6301-03-014    43.7  5493.0    33.5    3.849    0.072    2.062    0.214    1.990    0.165    0.182    0.027
   413    339.354977     30.418278  11.169   1.057  -0.479   0.087     147.54    1174.81      17.21     8.231     1.988    -0.881     188840452485464934                   20111028-B6301-03-033    46.5  5742.0    29.1    4.096    0.069    2.388    0.213    2.439    0.137    0.188    0.027
   414    338.777446     31.244299   7.776   0.448  -0.506   0.037     118.74    2223.55      14.01     8.212     1.242    -0.522     188869431488810188                   20111028-B6301-03-063   111.0  5725.7    12.6    3.877    0.029    1.941    0.096    1.816    0.057    0.092    0.014
   415    338.999992     31.108707  10.916   1.974  -0.560   0.078      14.68    1814.10      44.08     8.259     2.836    -1.218     188867720373841369                   20111028-B6301-03-066    22.0  5283.0    73.4    3.603    0.174    1.784    0.454    1.735    0.291    0.306    0.046
   416    338.649687     30.706024   8.345   0.465  -0.510   0.039      13.32    1966.10      10.86     8.203     1.276    -0.547     188864157268951718                   20111028-B6301-03-080   109.9  5909.9    12.7    3.967    0.031    2.256    0.097    2.154    0.056    0.088    0.014
   417    338.757925     30.877501   7.464   1.550   0.006   0.036     151.82    1674.22      29.37     8.242     2.773    -1.195     188866778916999116                   20111028-B6301-03-091    34.0  5127.2    43.5    3.720    0.092    1.662    0.240    1.625    0.189    0.045    0.025
   418    339.348200     31.000658  12.365   0.685  -1.049   0.037     246.11    1081.91      10.03     8.217     1.205    -0.518     188900097555203481                   20111028-B6301-03-173    95.4  5827.3    12.1    3.935    0.045    2.639    0.164    2.337    0.072    0.235    0.019
   419    339.180940     30.895058  10.601   1.477  -1.108   0.085      78.75    1209.24     184.61     8.253     2.601    -1.130     188862401486353817                   20111028-B6301-03-178    38.1  5871.1    32.2    3.865    0.123    2.284    0.367    1.996    0.234    0.256    0.044
   420    339.171050     30.844442   5.777   0.312  -0.228   0.017      53.06    1726.84      25.61     8.227     1.717    -0.744     188862277791292211                   20111028-B6301-03-181    78.5  5435.7    19.0    3.774    0.046    1.679    0.104    1.581    0.075    0.100    0.015
   421    339.310096     31.558784  10.073   1.237  -0.340   0.096      37.11    2093.59      20.81     8.256     2.081    -0.881     188907883471998374                   20111028-B6301-03-221    40.3  5612.6    35.1    3.955    0.078    2.234    0.232    2.231    0.150    0.136    0.031
   422    338.778968     30.654245   4.769   0.761  -0.103   0.030      73.64    1407.31      27.27     8.235     2.694    -1.172     188863882391045990                   20111028-B6301-03-226    45.2  5350.1    35.3    3.756    0.080    1.465    0.184    1.365    0.151    0.073    0.024
   423    340.424876     29.577177   8.381   0.413   0.093   0.031      10.16    1849.30       4.20     8.204     0.776    -0.358     188754628730974323                   20111028-B6301-05-022    98.9  5622.1    13.9    4.083    0.028    2.271    0.071    2.249    0.030    0.020    0.013
   424    339.951181     30.301201   6.989   0.271  -0.167   0.029      26.08    1577.23       6.46     8.214     1.058    -0.473     188834501378803379                   20111028-B6301-05-055   121.3  5883.4    12.5    4.026    0.026    2.067    0.069    2.017    0.037    0.022    0.013
   425    340.176225     29.665499  11.157   0.955  -0.677   0.062     142.44    1585.40      12.08     8.215     1.233    -0.570     188755731678567795                   20111028-B6301-05-076    66.5  5642.7    19.2    3.906    0.053    2.129    0.163    2.212    0.064    0.215    0.021
   426    340.319399     30.198399   6.034   0.296  -0.044   0.016      49.53    2077.82      21.68     8.230     1.368    -0.622     188870372945578316                   20111028-B6301-05-171    77.8  5070.4    19.1    3.727    0.040    1.503    0.096    1.493    0.056    0.028    0.013
   427    339.071046     30.280119   7.515   0.990   0.035   0.026      34.08    1556.41      18.17     8.218     1.900    -0.841     188856687461847603                   20111028-B6301-05-176    45.6  5260.5    32.7    3.772    0.070    1.848    0.172    1.882    0.112    0.136    0.019
   428    339.150940     30.248947  12.639   1.154  -0.795   0.075     106.91    1277.21      14.29     8.215     1.664    -0.738     188856584382633139                   20111028-B6301-05-187    55.2  5744.8    22.7    3.906    0.068    2.190    0.213    2.345    0.110    0.250    0.026
   429    339.066212     30.130184  11.168   0.550  -0.671   0.044      61.23    1386.81      39.78     8.197     0.969    -0.427     188837140206669619                   20111028-B6301-05-199    95.1  5813.6    13.6    4.030    0.038    2.346    0.120    2.465    0.046    0.198    0.016
   430    342.560272     30.386023  11.567   1.264  -0.683   0.166      13.41    1927.61      39.23     8.323     2.023    -0.962     188783322548431680                   20111028-B6301-06-186    24.6  5698.9    49.5    3.895    0.141    1.871    0.435    2.274    0.176    0.092    0.048
   431    342.258574     30.394100  11.361   0.947  -0.536   0.102     107.66    1600.65      25.16     8.279     1.499    -0.705     188784188413810841                   20111028-B6301-06-230    40.6  5785.6    32.8    3.946    0.086    2.736    0.253    2.509    0.108    0.245    0.032
   432    341.971672     30.221521  13.250   1.958  -0.205   0.106      17.83    1762.33      22.74     8.295     1.895    -0.895     188781504918232844                   20111028-B6301-06-232    35.3  5187.1    41.9    3.817    0.088    1.922    0.251    2.021    0.141    0.093    0.029
   433    341.130061     29.400776  12.646   0.866  -0.545   0.075     278.21    1370.28      11.05     8.231     1.274    -0.607     188766716486845619                   20111028-B6301-07-047    55.6  5748.8    23.8    3.997    0.059    2.215    0.182    2.501    0.085    0.186    0.024
   434    342.326691     29.307516   7.788   1.509  -0.472   0.058     228.46    1281.45      28.73     8.321     2.471    -1.221     188761864891826227                   20111028-B6301-07-077    26.1  5504.4    54.6    3.788    0.142    1.663    0.378    1.532    0.220    0.222    0.039
   435    342.520665     29.624748   7.915   0.351  -0.220   0.046     112.45    1404.78       7.60     8.239     0.958    -0.463     188772557642383308                   20111028-B6301-07-126    78.4  5292.1    17.8    3.853    0.036    1.792    0.104    1.744    0.039    0.049    0.017
   436    342.542251     29.431059   8.323   0.936   0.085   0.085      11.59    1668.83      14.55     8.275     1.553    -0.763     188771427206978905                   20111028-B6301-07-133    35.6  5588.1    37.4    3.980    0.078    2.097    0.223    2.132    0.099   -0.004    0.033
   437    342.171458     29.742102   7.436   0.638  -0.258   0.029     101.92    2091.55      20.13     8.260     1.376    -0.662     188773756797236006                   20111028-B6301-07-193    46.9  5292.4    33.3    3.737    0.077    1.624    0.189    1.674    0.066    0.090    0.022
   438    341.717782     28.934052   8.156   0.398  -0.108   0.047       7.43    1675.25      11.61     8.224     1.027    -0.502     188757985677339276                   20111028-B6301-07-238    75.2  5558.1    19.4    3.929    0.041    2.062    0.102    2.038    0.044    0.011    0.018
   439    341.312156     30.378061   7.419   1.438  -0.585   0.180     191.85    1312.47      26.69     8.312     2.488    -1.155     188797103809765926                   20111028-B6301-08-011    21.2  5521.9    61.5    3.834    0.148    2.472    0.471    1.611    0.234    0.256    0.052
   440    341.316866     30.229742  11.690   0.717  -1.029   0.061     180.78    1055.79      30.19     8.242     1.229    -0.569     188792194232945100                   20111028-B6301-08-023    55.2  5817.2    20.0    3.943    0.075    2.112    0.246    2.293    0.066    0.251    0.028
   441    341.717721     30.682262   7.514   0.500  -0.186   0.056      72.53    1394.41      11.62     8.263     1.365    -0.627     188802856059739008                   20111028-B6301-08-086    60.4  5689.5    22.7    3.892    0.048    2.044    0.137    1.952    0.065    0.051    0.021
   442    341.603619     30.356062   9.323   1.793  -0.452   0.065     134.03    1853.86      63.19     8.340     2.812    -1.316     188801454182405068                   20111028-B6301-08-139    20.1  5166.6    69.4    3.621    0.160    1.943    0.471    1.617    0.273    0.256    0.039
   443    341.065422     30.238028   6.132   0.480  -0.171   0.089       9.38    1716.46      22.06     8.273     1.943    -0.900     188796540310079692                   20111028-B6301-08-169    37.5  5860.7    36.3    3.839    0.081    1.807    0.232    2.003    0.122    0.128    0.033
   444    340.984514     30.062323  12.441   1.390  -0.669   0.126     101.34    1234.38      53.22     8.263     1.861    -0.867     188795936008442624                   20111028-B6301-08-171    33.8  5734.6    36.0    4.010    0.113    2.364    0.325    2.527    0.152    0.229    0.042
   445    340.839354     29.655210   6.584   0.849   0.021   0.113       2.99    1833.82      36.20     8.266     2.210    -1.044     188787242994618483                   20111028-B6301-08-202    24.5  5711.0    50.6    3.960    0.105    2.210    0.334    2.090    0.170    0.050    0.038
   446    341.067612     29.470400   9.660   0.990  -0.192   0.077       9.44    1671.74      18.66     8.247     1.680    -0.800     188785600599135475                   20111028-B6301-08-221    41.2  5677.1    31.6    3.902    0.068    2.231    0.211    2.183    0.109    0.073    0.025
   447    340.949222     30.528049   9.294   0.445  -0.377   0.052     176.09    1266.88      14.94     8.230     1.047    -0.474     188798994025164492                   20111028-B6301-08-226    70.3  5712.9    18.6    3.919    0.043    2.433    0.128    2.421    0.050    0.175    0.018
   448    341.168213     30.647615  12.577   1.371  -0.565   0.125     276.56    1028.94      15.94     8.279     1.856    -0.848     188808336437985843                   20111028-B6301-08-231    29.2  5706.6    41.5    3.905    0.104    2.225    0.355    2.508    0.161    0.319    0.034
   449    341.183264     30.537010   8.077   0.391  -0.247   0.047     114.70    1296.64       8.92     8.240     1.165    -0.531     188808144023451827                   20111028-B6301-08-240    74.5  5772.8    18.2    3.895    0.041    2.090    0.111    2.052    0.053    0.070    0.018
   450    341.320119     31.181992   7.563   0.541  -0.431   0.032      20.09    1607.47      26.17     8.284     1.710    -0.766     188887796768910400                   20111028-B6301-09-003    43.6  5587.4    31.5    3.500    0.088    2.175    0.223    1.769    0.093   -0.027    0.021
   451    341.233859     31.575241  10.498   0.892  -0.868   0.102      58.73    1983.91      37.52     8.283     1.624    -0.714     188890531804080998                   20111028-B6301-09-026    37.8  5707.6    28.7    3.820    0.097    2.424    0.324    2.102    0.104    0.230    0.039
   452    341.287140     31.732347  11.332   1.394  -0.223   0.135       0.79    1819.99      19.49     8.316     2.075    -0.911     188895527710046272                   20111028-B6301-09-027    25.3  5650.3    53.3    3.988    0.117    2.130    0.352    2.378    0.167    0.078    0.048
   453    341.321711     31.892525   8.257   0.813  -0.275   0.020      60.92    1455.99       8.70     8.259     1.180    -0.511     189046133315189747                   20111028-B6301-09-066    63.8  5220.7    22.6    3.720    0.053    1.600    0.134    1.627    0.052    0.066    0.017
   454    341.403752     32.155834  14.811   1.872  -0.420   0.067      38.07    1633.00      19.12     8.306     1.768    -0.763     189048332338449036                   20111028-B6301-09-071    20.5  5292.2    69.3    3.737    0.173    1.881    0.457    2.317    0.142    0.234    0.043
   455    341.115104     32.393368   7.427   0.809  -0.281   0.119      28.54    1578.58      15.37     8.310     1.862    -0.792     189068082316111769                   20111028-B6301-09-091    32.1  5862.9    45.2    4.198    0.096    2.570    0.286    2.076    0.138    0.035    0.042
   456    340.951139     31.928011  13.435   2.230  -0.824   0.066      32.36    1858.33     124.25     8.318     2.189    -0.947     188897510266939532                   20111028-B6301-09-116    29.8  5241.4    50.4    3.641    0.130    1.995    0.393    1.820    0.175    0.200    0.037
   457    341.118671     32.056217  11.365   0.877  -1.495   0.077    1553.22    -116.02     101.49     8.311     1.972    -0.851     189047854738080614                   20111028-B6301-09-124    41.9  6084.9    43.9    3.925    0.130    2.574    0.422    2.165    0.157    0.241    0.045
   458    341.862067     31.330000   7.056   0.574  -0.078   0.068      71.73    1431.87      13.61     8.295     1.649    -0.743     188963103007443456                   20111028-B6301-09-145    48.2  5763.2    28.2    3.959    0.063    1.918    0.169    1.941    0.090    0.023    0.027
   459    340.816495     31.707281  14.414   1.942  -0.679   0.050     231.91    1307.59      28.95     8.287     1.819    -0.790     188896300374508326                   20111028-B6301-09-164    35.6  5320.3    41.2    3.749    0.106    1.734    0.311    2.031    0.143    0.259    0.029
   460    341.539254     31.486740   7.498   1.037  -0.603   0.107      92.84    1378.81      42.41     8.323     2.144    -0.956     188889006231706470                   20111028-B6301-09-187    38.7  5611.5    32.8    3.801    0.087    2.068    0.275    1.727    0.154    0.217    0.034
   461    341.168694     31.418383   6.334   1.373  -0.041   0.046     107.76    1444.95      27.46     8.339     2.599    -1.155     188889748402047206                   20111028-B6301-09-219    24.2  5049.0    55.8    3.656    0.124    1.665    0.345    1.370    0.190    0.056    0.030
   462    341.939168     31.152201   6.320   0.857  -2.004   0.139   -9999.00   -1504.20     872.91     8.386     2.955    -1.351     188811542201614924                   20111028-B6301-09-242    27.7  5892.6    59.0    3.869    0.213    1.005    0.759    0.876    0.201    0.161    0.074
   463    338.054621     30.699905   8.135   0.537   0.074   0.070     168.20    1295.81      16.65     8.196     1.604    -0.681     190056670400767424                   20111028-B6301-10-007    48.5  5614.5    30.7    3.996    0.063    2.203    0.158    2.249    0.091    0.049    0.023
   464    338.261374     30.702717   4.987   0.444  -0.330   0.081     111.45    1610.00      24.77     8.212     2.366    -1.014     188865005954477849                   20111028-B6301-10-020    52.9  6188.6    30.3    3.868    0.074    1.561    0.171    1.712    0.123    0.094    0.028
   465    338.107862     30.201668   9.186   1.139  -0.398   0.165      86.56    1744.01      20.69     8.193     2.136    -0.930     188852732656025779                   20111028-B6301-10-035    26.0  5626.0    60.2    4.004    0.132    2.563    0.368    2.008    0.181    0.084    0.052
   466    338.216627     30.364265   9.081   0.687  -0.695   0.105      21.83    1618.36      66.56     8.201     2.205    -0.956     188854759880588211                   20111028-B6301-10-065    43.4  5920.6    32.8    4.040    0.093    2.331    0.257    2.249    0.151    0.087    0.036
   467    338.403756     30.247816  11.090   1.385  -0.844   0.136      13.29    1652.41      44.38     8.204     2.228    -0.975     188853079689396480                   20111028-B6301-10-069    32.6  5875.8    41.8    3.922    0.129    2.179    0.366    2.320    0.190    0.182    0.049
   468    338.198687     30.228003   6.609   1.102  -0.278   0.132     106.34    1579.68      32.54     8.203     2.956    -1.292     188852818555371827                   20111028-B6301-10-071    29.6  5743.0    54.9    3.899    0.118    1.722    0.310    1.604    0.220    0.012    0.049
   469    337.554078     30.896215   6.365   0.923  -0.405   0.133      49.39    1579.31      28.07     8.197     2.765    -1.158     190062834537810624                   20111028-B6301-10-150    31.6  5882.8    45.9    4.007    0.112    1.828    0.306    1.808    0.198    0.065    0.045
   470    338.795550     29.928665  15.441   1.546  -1.275   0.065     352.48     -52.47     426.56     8.201     1.694    -0.755     188846039379014707                   20111028-B6301-10-165    44.6  5448.5    36.9    3.694    0.113    1.675    0.350    1.895    0.111    0.240    0.032
   471    338.630961     30.080149  10.852   0.638  -0.873   0.050      34.26    1678.82       7.62     8.193     1.177    -0.516     188847791725664012                   20111028-B6301-10-170    84.4  5939.4    15.6    4.065    0.050    2.645    0.152    2.451    0.065    0.136    0.019
   472    337.834791     29.923418   2.870   0.633  -0.561   0.054     108.71    1307.00      46.01     8.179     3.412    -1.498     188849392889433484                   20111028-B6301-10-185    33.1  5422.4    48.8    3.756    0.127    0.760    0.314    0.757    0.207    0.164    0.035
   473    338.834291     30.282120   5.711   0.396  -0.359   0.035       5.27    1697.66      19.16     8.200     1.218    -0.533     188857618610744985                   20111028-B6301-10-201   118.1  5936.5    12.5    3.899    0.030    1.778    0.082    1.753    0.044    0.077    0.014
   474    338.762389     30.313646  12.357   1.059  -0.538   0.089      90.44    2083.53      23.46     8.206     1.647    -0.722     188857584250998425                   20111028-B6301-10-214    48.1  5702.5    28.5    4.083    0.071    2.451    0.212    2.501    0.109    0.218    0.027
   475    340.704671     32.727703   9.534   1.440  -0.295   0.154      53.35    1487.92      25.23     8.316     2.024    -0.842     189074541946907724                   20111028-B6301-11-057    22.6  5564.4    62.0    3.895    0.131    2.497    0.402    2.116    0.177    0.259    0.042
   476    340.368678     32.559422   6.247   0.850  -0.246   0.032      85.80    1926.73      16.41     8.290     1.806    -0.750     188925224831896537                   20111028-B6301-11-098    42.0  5145.7    37.1    3.499    0.088    1.645    0.212    1.431    0.102    0.136    0.023
   477    341.131975     32.926704  10.530   0.548  -1.328   0.109     824.77    -230.19     163.10     8.327     1.953    -0.813     189077534680144396                   20111028-B6301-11-102    27.4  6121.6    68.4    3.793    0.213    2.102    0.540    2.383    0.140    0.305    0.069
   478    340.793004     32.983898   6.466   0.338  -0.766   0.092      65.87    2075.43      12.60     8.286     1.504    -0.618     189076734098225395                   20111028-B6301-11-117    49.2  6176.0    29.6    4.106    0.087    2.538    0.235    2.069    0.078    0.169    0.033
   479    340.363796     32.893475   5.247   0.625  -0.114   0.039       6.32    1777.54      12.78     8.291     1.733    -0.709     190277180893418995                   20111028-B6301-11-178    33.4  5432.0    46.0    3.543    0.108    1.901    0.256    1.673    0.092    0.120    0.027
   480    340.306307     32.956158   8.353   0.432   0.039   0.022      42.46    1589.73       6.72     8.255     1.187    -0.481     190277297716528486                   20111028-B6301-11-195    58.1  5466.6    26.7    3.716    0.060    2.091    0.129    2.058    0.055    0.060    0.016
   481    340.317641     33.023506  10.361   1.190  -0.253   0.046     137.78    1296.53      13.28     8.299     1.835    -0.747     190277765008969587                   20111028-B6301-11-197    29.0  5352.0    52.1    3.712    0.128    2.316    0.313    2.180    0.124    0.178    0.032
   482    340.607623     33.224735   8.096   0.319   0.113   0.034     225.87    1408.82       8.58     8.271     1.288    -0.520     190280719946492582                   20111028-B6301-11-202    36.8  5477.4    40.4    3.742    0.092    2.295    0.213    2.142    0.067    0.081    0.022
   483    342.134789     32.427475   7.192   0.793  -0.495   0.146       8.94    1859.77      41.24     8.344     1.945    -0.845     189054991255759654                   20111028-B6301-12-015    28.0  5762.7    50.7    3.977    0.120    2.153    0.358    1.899    0.129    0.143    0.047
   484    341.505037     32.664379   8.114   1.029  -0.056   0.065      80.41    1343.70       7.35     8.258     1.012    -0.425     189071174692588505                   20111028-B6301-12-069    56.7  5150.2    25.5    3.801    0.053    2.054    0.139    1.800    0.046    0.063    0.019
   485    341.614396     32.769020   7.026   0.900  -0.688   0.179     188.73    2415.20      20.37     8.346     2.067    -0.876     189071398030890636                   20111028-B6301-12-075    23.0  5819.9    55.7    3.947    0.157    2.378    0.460    1.979    0.164    0.174    0.053
   486    341.785260     32.487003   4.951   0.630  -0.311   0.032     108.19    1402.00      23.99     8.304     1.553    -0.666     189050665364718387                   20111028-B6301-12-082    42.7  5208.2    36.1    3.636    0.084    1.325    0.215    1.227    0.077    0.151    0.024
   487    342.452283     32.616558   7.775   0.939  -0.223   0.134       2.88    1768.56      36.02     8.346     1.839    -0.798     189055668142615180                   20111028-B6301-12-115    25.2  5656.2    54.4    4.046    0.117    2.186    0.354    2.053    0.138    0.154    0.045
   488    342.490394     32.355869   9.831   1.602  -0.416   0.178     130.85    1229.05      25.87     8.377     2.218    -0.975     189053400399887411                   20111028-B6301-12-120    20.8  5548.8    66.7    3.925    0.148    2.126    0.452    2.003    0.188    0.268    0.053
   489    341.236037     32.742989  10.426   0.342  -0.602   0.056      57.48    1383.77      26.11     8.244     0.864    -0.358     189072126457327360                   20111028-B6301-12-133    73.4  5654.7    17.5    3.977    0.046    2.322    0.141    2.254    0.037    0.210    0.018
   490    342.277279     32.637066   7.620   0.871  -0.828   0.169      38.47    2040.10      21.55     8.337     1.781    -0.768     189055905224809305                   20111028-B6301-12-179    25.7  6042.3    54.1    4.092    0.168    2.446    0.447    2.310    0.134    0.200    0.057
   491    343.123068     31.610304  11.058   1.439  -0.748   0.159     239.71     787.95     135.63     8.341     1.776    -0.813     188968926983094976                   20111028-B6301-13-015    25.7  5527.1    47.3    3.922    0.133    2.481    0.431    2.091    0.145    0.335    0.043
   492    342.885162     31.416412   7.705   0.554  -0.206   0.093      70.09    1358.13      21.43     8.274     1.116    -0.509     188959168817448102                   20111028-B6301-13-016    39.1  5323.5    37.6    3.821    0.074    2.115    0.225    1.852    0.059    0.106    0.027
   493    342.940129     31.400530   8.820   0.878  -0.726   0.135      81.21    1694.46      17.17     8.308     1.497    -0.687     188959210049136678                   20111028-B6301-13-026    31.8  5946.5    44.3    3.962    0.121    2.375    0.354    2.393    0.116    0.131    0.047
   494    343.087356     31.290716   6.714   0.706  -0.188   0.120       7.50    1721.64      19.44     8.353     1.988    -0.922     188939978903566182                   20111028-B6301-13-036    30.1  5813.2    49.7    4.050    0.104    2.389    0.293    1.848    0.149    0.077    0.043
   495    342.332044     31.828442   6.873   0.419  -0.149   0.043      40.15    2085.29       8.11     8.266     1.063    -0.470     188967786239809625                   20111028-B6301-13-107    81.9  5783.0    17.8    3.863    0.039    2.026    0.095    1.965    0.043    0.024    0.018
   496    342.183652     31.904902   9.249   0.797  -0.283   0.037      96.73    1362.07      62.01     8.271     1.152    -0.508     189042415591545075                   20111028-B6301-13-159    35.9  5233.8    43.3    3.633    0.102    2.028    0.255    1.932    0.058    0.163    0.028
   497    337.967666     31.998905  13.007   1.161  -0.080   0.041      35.37    1526.58      13.16     8.217     1.646    -0.661     190098664872860147                   20111028-B6301-14-023    28.2  5095.5    50.4    3.687    0.111    1.898    0.301    2.168    0.117    0.100    0.028
   498    337.793627     31.164528   5.856   0.298   0.075   0.072       7.36    1829.32      12.81     8.200     1.680    -0.696     190073472312756966                   20111028-B6301-14-029    41.4  5804.7    31.3    3.899    0.068    1.569    0.189    2.000    0.083    0.023    0.028
   499    338.947359     31.757284  10.841   1.443  -0.219   0.054      10.82    1934.09      20.36     8.252     2.133    -0.889     190109670297001344                   20111028-B6301-14-092    23.4  5513.8    59.8    3.757    0.150    1.867    0.380    2.237    0.182    0.179    0.035
   500    338.182954     31.831793   6.108   0.607   0.069   0.071      34.88    1529.88      16.65     8.225     1.892    -0.771     190079306596360806                   20111028-B6301-14-127    46.2  5750.3    30.3    3.911    0.065    1.825    0.167    1.941    0.099    0.026    0.026
   501    338.244290     31.986595  10.305   1.172  -0.364   0.033     338.69     756.02      35.04     8.224     1.675    -0.678     190079897583859238                   20111028-B6301-14-129    42.7  5306.2    35.2    3.796    0.084    2.053    0.220    1.917    0.103    0.281    0.020
   502    338.274945     31.883541   6.744   0.507   0.091   0.016       6.28    1709.05      10.53     8.211     1.217    -0.492     190079430291418803                   20111028-B6301-14-134    72.4  5260.1    20.3    3.740    0.044    1.789    0.098    1.738    0.048    0.033    0.014
   503    338.144231     31.399570   9.228   1.205  -0.059   0.091      12.55    1647.24      15.22     8.211     1.669    -0.690     190074207611179456                   20111028-B6301-14-204    37.7  5368.3    38.0    3.884    0.077    2.222    0.221    2.107    0.124    0.116    0.026
   504    338.031751     31.541763   8.096   0.890  -0.710   0.137     113.94    1257.73      19.53     8.217     1.954    -0.803     190074764238939379                   20111028-B6301-14-205    28.9  5605.1    41.5    3.870    0.119    1.999    0.382    1.792    0.139    0.292    0.042
   505    337.614670     31.433258   4.185   0.584  -0.300   0.017      10.62    1918.68      10.83     8.195     1.261    -0.512     190075396458102131                   20111028-B6301-14-242    80.4  5287.2    19.3    3.557    0.047    1.432    0.106    1.265    0.047    0.128    0.014
   506    340.145522     31.980270  10.924   1.581  -0.137   0.115      65.05    1457.50      17.42     8.282     1.953    -0.827     188919892200550604                   20111028-B6301-15-020    28.2  5502.1    48.0    3.865    0.098    2.411    0.308    2.170    0.164    0.068    0.039
   507    340.764897     32.435524   8.129   0.418  -0.036   0.016      21.64    2007.80      11.47     8.248     1.056    -0.440     189069030644868710                   20111028-B6301-15-034    75.4  5406.9    19.4    3.760    0.044    1.932    0.099    1.960    0.042    0.062    0.013
   508    339.369627     31.861471   4.370   0.260  -0.147   0.029       2.67    1739.36      21.47     8.233     1.324    -0.551     190111951783652940                   20111028-B6301-15-064   114.1  5887.7    11.6    3.756    0.027    1.641    0.071    1.549    0.045    0.038    0.014
   509    339.386449     31.692989  10.710   0.674  -0.331   0.038     223.90    1166.21      10.40     8.219     1.030    -0.429     188910628815024755                   20111028-B6301-15-070    93.9  5602.3    13.8    3.886    0.032    2.368    0.093    2.384    0.046    0.192    0.014
   510    339.532742     32.035641  11.205   0.839  -0.508   0.051      67.38    1393.04      53.45     8.216     0.841    -0.345     190112838264905561                   20111028-B6301-15-084    77.2  5474.2    16.6    3.806    0.040    2.351    0.126    2.153    0.035    0.220    0.016
   511    339.713891     32.088493  10.254   1.574  -0.132   0.105      68.08    1521.26      18.96     8.284     2.197    -0.919     188921256282084185                   20111028-B6301-15-093    32.0  5507.8    43.4    3.889    0.089    2.349    0.270    2.145    0.188    0.079    0.037
   512    340.471752     31.945745   6.724   0.446  -0.004   0.062      75.34    1417.73      12.04     8.272     1.635    -0.697     188917236192720038                   20111028-B6301-15-145    52.5  5626.7    26.3    3.801    0.056    1.829    0.148    1.864    0.082    0.065    0.023
   513    340.521075     31.949160   6.456   1.083  -0.155   0.046       8.76    1696.29      39.90     8.322     2.471    -1.060     188917225884798707                   20111028-B6301-15-148    24.2  5127.2    57.2    3.765    0.127    1.007    0.359    1.337    0.175    0.077    0.035
   514    337.816781     32.175014   7.506   1.142   0.102   0.034      56.26    1791.48      14.90     8.218     1.700    -0.676     190100413783315392                   20111028-B6301-16-004    32.0  5029.8    41.2    3.579    0.088    1.571    0.248    1.715    0.103    0.007    0.025
   515    338.899937     32.926674   7.290   0.522  -0.548   0.139      25.84    1977.24      22.65     8.280     2.233    -0.885     190150616797125504                   20111028-B6301-16-029    31.4  5982.3    45.9    3.964    0.117    2.307    0.329    2.055    0.149    0.102    0.046
   516    338.393338     32.237034   7.658   0.967  -0.504   0.041      53.95    2151.48      21.70     8.244     2.075    -0.836     190117865094583936                   20111028-B6301-16-077    42.3  5558.3    37.0    3.601    0.101    1.809    0.238    1.726    0.141    0.137    0.029
   517    338.275702     32.379017  11.526   0.306  -0.533   0.049     141.08    1616.66      14.43     8.208     0.947    -0.373     190137673483773094                   20111028-B6301-16-093    83.1  5681.1    15.6    3.962    0.040    2.613    0.119    2.467    0.042    0.185    0.017
   518    338.505600     32.281479  10.691   1.513  -0.477   0.198     134.02    1199.94      44.27     8.242     1.874    -0.755     190118411414424064                   20111028-B6301-16-094    20.7  5620.2    68.7    3.829    0.156    1.979    0.462    2.195    0.144    0.169    0.062
   519    339.914404     32.606747   6.878   0.818  -0.479   0.123       6.26    1984.79      24.03     8.320     2.516    -1.036     190126296544580121                   20111028-B6301-16-125    34.0  5943.1    40.9    4.136    0.100    2.178    0.294    1.930    0.185    0.057    0.036
   520    339.617741     33.012394  10.084   0.600  -0.420   0.076     100.51    1283.28      12.32     8.246     1.213    -0.483     190133509083463872                   20111028-B6301-16-128    53.0  5741.1    25.9    3.885    0.062    2.733    0.179    2.404    0.067    0.149    0.026
   521    339.617131     32.940636   6.647   0.520   0.068   0.082      85.58    1456.82      16.50     8.281     1.858    -0.747     190133034919075494                   20111028-B6301-16-131    39.4  5648.5    35.5    3.858    0.076    2.044    0.200    2.021    0.108    0.036    0.030
   522    339.363596     32.413982   9.912   1.398  -0.692   0.127     196.51    1060.92      18.68     8.283     2.230    -0.913     190124496524071347                   20111028-B6301-16-164    31.9  5671.0    38.5    3.895    0.111    2.524    0.346    2.092    0.174    0.205    0.042
   523    338.899187     32.535709   7.179   0.705  -0.692   0.130      42.29    1536.80      27.80     8.271     2.227    -0.897     190121520970769113                   20111028-B6301-16-178    34.2  6058.0    39.6    3.968    0.122    2.193    0.324    2.190    0.154    0.209    0.045
   524    338.857408     32.350441   4.485   0.243  -0.027   0.023      59.40    1471.05      11.59     8.241     1.593    -0.644     190119555593736166                   20111028-B6301-16-193    54.2  5220.4    28.4    3.592    0.063    1.670    0.144    1.447    0.076    0.104    0.019
   525    338.586190     32.445709   6.064   0.501   0.209   0.017      28.41    1585.69       7.20     8.225     1.269    -0.505     190121094910000947                   20111028-B6301-16-194    68.7  5494.7    21.1    3.756    0.046    1.668    0.101    1.726    0.054    0.014    0.014
   526    338.254004     32.601852  12.305   0.771  -1.117   0.063     159.28    1028.48     110.45     8.228     1.479    -0.582     190139319315238425                   20111028-B6301-16-208    50.8  5910.1    25.2    3.988    0.092    2.737    0.282    2.436    0.097    0.250    0.034
   527    338.376041     32.476040   9.111   1.220   0.110   0.125      33.54    1554.06      19.03     8.256     2.283    -0.911     190137896822072012                   20111028-B6301-16-211    25.5  5259.7    51.9    3.870    0.104    2.154    0.312    2.070    0.186    0.102    0.033
   528    338.568630     32.464779  13.555   1.817  -0.852   0.139      73.79    1578.75      46.19     8.247     1.891    -0.757     190139869071067827                   20111028-B6301-16-214    29.6  5600.9    39.3    3.779    0.126    2.055    0.401    2.169    0.155    0.261    0.044
   529    357.594267     26.663097  11.734   1.183  -0.693   0.134     314.90     822.04      23.70     8.538     1.220    -0.855     285295178751405529                   20111028-B6302-01-011    27.1  5764.8    41.7    3.808    0.120    2.339    0.401    2.650    0.108    0.266    0.038
   530    356.815742     26.701023   6.534   0.363  -0.520   0.099      55.46    2121.42      15.12     8.476     1.065    -0.735     285298772780024601                   20111028-B6302-01-033    40.1  5963.0    32.5    3.908    0.086    2.184    0.254    2.031    0.059    0.159    0.034
   531    356.790601     27.185429   7.773   1.095  -0.399   0.055     208.98     771.35     274.68     8.584     1.435    -0.977     286503603877853747                   20111028-B6302-01-060    21.5  5258.4    60.7    3.729    0.139    1.701    0.435    1.680    0.119    0.317    0.029
   532    357.405600     26.661718   2.418   0.150  -0.573   0.042      20.15    2024.10      45.24     8.606     1.470    -1.030     285294955413105766                   20111028-B6302-01-097    37.1  5462.5    36.6    3.656    0.099    1.130    0.283    0.666    0.080    0.202    0.027
   533    357.712033     27.064161   6.500   0.432  -0.186   0.069      36.01    1552.79      15.32     8.517     1.129    -0.781     285446368472153139                   20111028-B6302-01-135    44.7  5665.5    28.7    3.857    0.063    1.969    0.193    1.772    0.068    0.074    0.026
   534    356.564226     26.592461   5.545   0.627  -0.591   0.145      43.19    2119.88      30.63     8.527     1.271    -0.880     285298247076024230                   20111028-B6302-01-226    29.6  6174.0    49.1    3.894    0.126    2.658    0.354    1.948    0.073    0.176    0.047
   535    355.436276     27.591484   8.959   0.985  -0.427   0.137      98.37    1343.90      19.77     8.537     1.382    -0.909     286520405790081382                   20111028-B6302-02-043    26.6  5591.0    48.3    3.941    0.113    2.241    0.364    2.109    0.106    0.204    0.040
   536    355.468100     27.429934   6.420   0.640  -0.595   0.077     153.22    1164.19      40.10     8.587     1.576    -1.044     286519873214138380                   20111028-B6302-02-044    20.6  5460.4    68.5    3.785    0.170    2.348    0.484    1.577    0.121    0.321    0.041
   537    355.689391     27.399323   5.480   0.763  -0.340   0.033       0.55    1894.66      20.95     8.558     1.443    -0.960     286527903084878592                   20111028-B6302-02-048    39.5  5465.2    34.2    3.696    0.089    1.941    0.236    1.551    0.092    0.146    0.024
   538    356.655545     27.314428  12.361   1.392  -0.686   0.183     174.31    1175.66      55.19     8.575     1.412    -0.955     286505253145294720                   20111028-B6302-02-065    21.0  5690.7    57.1    3.727    0.160    1.511    0.495    2.595    0.148    0.329    0.052
   539    355.389488     27.164742   9.931   1.746  -0.140   0.167      35.96    1568.95      52.27     8.677     1.949    -1.304     286517667318927628                   20111028-B6302-02-076    20.3  5668.8    71.2    3.833    0.149    1.600    0.420    2.242    0.192    0.010    0.054
   540    355.086096     27.461609  12.458   0.965  -0.302   0.095      90.35    1359.62      24.79     8.482     1.205    -0.790     286524597678152563                   20111028-B6302-02-091    36.8  5546.2    35.8    3.939    0.077    2.141    0.250    2.312    0.083    0.085    0.031
   541    355.399344     27.472383   6.309   0.499  -0.563   0.113      25.08    1788.34      25.50     8.608     1.664    -1.100     286520075936594022                   20111028-B6302-02-094    36.4  6059.5    35.5    3.842    0.100    1.929    0.287    2.041    0.121    0.217    0.036
   542    356.149004     27.164169   7.514   0.703  -0.688   0.181      25.79    1725.18     120.02     8.707     1.955    -1.323     286507026107780864                   20111028-B6302-02-137    23.4  5948.0    55.0    4.162    0.154    2.345    0.454    1.988    0.172    0.302    0.051
   543    355.149152     27.570461   8.581   0.523  -0.467   0.065      89.56    1334.82      17.32     8.448     1.059    -0.691     286525284872918374                   20111028-B6302-02-156    59.5  5618.8    22.3    3.808    0.052    2.247    0.161    2.013    0.060    0.112    0.022
   544    355.100699     27.641588   8.727   0.648  -0.125   0.064      52.45    1616.06      14.36     8.453     1.082    -0.705     286526587107001484                   20111028-B6302-02-175    51.1  5597.9    26.6    3.916    0.056    2.336    0.161    2.064    0.064    0.021    0.023
   545    355.732909     27.800802  11.728   1.620  -0.532   0.064     526.41     394.27      74.92     8.759     2.176    -1.433     286530627812138803                   20111028-B6302-02-183    23.8  5123.0    63.4    3.594    0.145    1.552    0.420    1.667    0.221    0.299    0.033
   546    356.257813     27.514614  11.200   0.704  -0.417   0.082      16.30    1672.72      31.31     8.473     1.074    -0.715     286511736827915456                   20111028-B6302-02-229    45.8  5640.3    28.5    3.863    0.066    2.400    0.209    2.392    0.080    0.168    0.027
   547    356.120338     27.375439  13.447   1.218  -0.872   0.158      38.05    1554.84      20.04     8.566     1.430    -0.958     286509115179872166                   20111028-B6302-02-241    25.1  5817.0    47.5    4.034    0.149    2.250    0.465    2.532    0.149    0.284    0.053
   548    356.061709     27.290380  13.914   0.992  -0.587   0.050     600.67    -240.06      16.89     8.546     1.363    -0.915     286508414241209907                   20111028-B6302-02-250    33.4  5482.5    43.0    3.724    0.114    2.176    0.315    2.355    0.120    0.298    0.029
   549    355.972462     29.145571   8.705   0.903   0.232   0.074      17.99    1903.43      19.79     8.546     1.312    -0.823     286770809255231641                   20111028-B6302-03-054    39.3  5408.9    32.8    3.945    0.064    2.171    0.190    2.137    0.106    0.027    0.024
   550    356.180940     28.950974  10.581   1.338  -0.818   0.130      70.51    1664.38     127.09     8.689     1.805    -1.147     286695131931482752                   20111028-B6302-03-162    30.3  5859.4    39.3    4.099    0.124    2.457    0.387    2.350    0.193    0.270    0.045
   551    356.134820     28.596022   8.590   0.846  -0.065   0.111      17.38    1654.13      46.40     8.657     1.713    -1.101     286690166949284633                   20111028-B6302-03-233    27.7  5676.2    47.5    3.981    0.098    2.074    0.305    2.158    0.151    0.097    0.034
   552    357.436176     27.444294   9.011   1.169  -0.253   0.146      75.87    1632.03      66.84     8.671     1.660    -1.133     285454016949906828                   20111028-B6302-05-022    22.9  5644.9    61.6    3.947    0.125    1.749    0.391    2.077    0.148    0.177    0.045
   553    356.862508     28.060024  13.892   1.002  -0.929   0.071      97.26    1397.61      18.78     8.571     1.356    -0.897     286663895493315852                   20111028-B6302-05-056    30.7  5550.0    51.0    3.774    0.144    3.047    0.404    2.289    0.119    0.294    0.037
   554    357.167784     27.605091   7.266   0.424  -0.533   0.106      44.08    1710.71      18.69     8.557     1.295    -0.873     286656164552187942                   20111028-B6302-05-076    39.7  5995.7    37.0    3.886    0.092    1.873    0.259    2.175    0.087    0.102    0.037
   555    357.654757     28.023178   9.123   1.250  -0.449   0.056     186.68    1595.90      33.53     8.787     1.996    -1.342     286659311904234099                   20111028-B6302-05-118    25.7  5175.9    62.9    3.684    0.136    1.238    0.380    1.424    0.171    0.239    0.030
   556    356.366686     28.069279   5.976   1.094  -0.800   0.214      20.06    1771.81      71.26     8.970     2.823    -1.862     286682731501904371                   20111028-B6302-05-180    20.2  6071.2    74.8    4.028    0.206    2.282    0.533    1.750    0.373    0.266    0.067
   557    356.111586     28.119783   8.666   0.919  -0.589   0.122     148.50    2129.21      24.42     8.617     1.588    -1.038     286534118761573952                   20111028-B6302-05-191    33.6  5957.2    42.5    3.818    0.114    2.423    0.314    2.302    0.145    0.228    0.035
   558    356.736140     27.422972   5.748   0.764  -0.506   0.165     208.48    1250.15      17.12     8.522     1.215    -0.819     286505950647988966                   20111028-B6302-05-206    25.6  6017.6    56.5    4.224    0.137    2.164    0.389    2.025    0.080    0.338    0.046
   559    356.665771     27.506933  12.589   0.679  -1.155   0.093     216.03     907.93      98.63     8.526     1.231    -0.826     286510785063176537                   20111028-B6302-05-207    30.2  5906.7    43.9    3.972    0.159    1.969    0.458    2.492    0.100    0.320    0.053
   560    356.751430     27.879227   6.844   0.368  -0.531   0.071      44.64    2093.22      38.23     8.452     0.956    -0.632     286663132707120217                   20111028-B6302-05-236    61.2  5930.6    24.4    3.826    0.061    1.847    0.162    2.091    0.049    0.167    0.024
   561    356.421897     27.735950  10.296   1.077  -0.579   0.173      60.60    1444.68      29.88     8.556     1.351    -0.897     286512953162659852                   20111028-B6302-05-238    22.1  5819.0    60.3    4.003    0.149    2.577    0.454    2.472    0.117    0.277    0.049
   562    359.027502     28.383808   4.530   0.399  -0.250   0.031      12.43    2004.58      19.63     8.613     1.304    -0.880     285507326083994688                   20111028-B6302-06-087    40.7  5453.5    34.4    3.692    0.086    1.223    0.220    1.465    0.077    0.135    0.024
   563    359.294477     28.016870  13.610   1.520  -0.324   0.149      22.26    1619.26      35.77     8.635     1.357    -0.931     285500117410886425                   20111028-B6302-06-190    22.1  5442.4    58.5    3.832    0.128    2.120    0.414    2.486    0.119    0.207    0.038
   564    359.480059     27.661535  11.207   1.520  -0.185   0.156     100.98    1660.31      25.84     8.727     1.620    -1.130     285441815377275123                   20111028-B6302-06-210    20.5  5520.6    64.7    3.922    0.137    2.556    0.422    2.386    0.180    0.201    0.039
   565    359.501745     27.844738   4.876   0.577  -0.513   0.126       2.68    1973.21      36.26     8.749     1.678    -1.165     285480779750103257                   20111028-B6302-06-213    33.0  6201.0    41.5    4.128    0.110    2.340    0.308    1.860    0.128    0.230    0.038
   566    359.016659     28.050207   8.454   0.599  -0.360   0.093      56.80    1725.75      19.18     8.623     1.342    -0.916     285464084353268595                   20111028-B6302-06-236    41.1  5796.3    33.2    3.824    0.081    1.948    0.229    2.243    0.091    0.151    0.029
   567    358.033098     27.279528   5.127   0.430  -0.172   0.052      16.01    2051.68      22.46     8.599     1.369    -0.947     285449567363801907                   20111028-B6302-07-035    66.9  5865.2    20.9    3.835    0.048    1.753    0.121    1.626    0.070    0.063    0.021
   568    358.821253     27.256174  10.420   1.209  -0.512   0.051     281.51     800.98     114.93     8.672     1.529    -1.072     285438829945543219                   20111028-B6302-07-054    29.6  5298.7    48.2    3.688    0.120    2.446    0.342    1.893    0.136    0.304    0.028
   569    359.091383     27.009432  13.771   1.846  -0.796   0.202     439.21     881.41      36.49     8.721     1.660    -1.179     285432232875785280                   20111028-B6302-07-083    20.5  5799.2    57.5    3.787    0.189    1.704    0.526    2.617    0.174    0.229    0.068
   570    359.101649     27.094910   9.216   0.867   0.011   0.087      78.11    1399.27      12.95     8.489     0.948    -0.667     285437026059286963                   20111028-B6302-07-089    34.7  5612.7    36.9    3.973    0.078    2.356    0.235    2.320    0.058    0.023    0.032
   571    359.219642     26.965332  13.826   1.259  -0.620   0.181     343.07     943.14      18.00     8.612     1.318    -0.937     285431848046716224                   20111028-B6302-07-099    22.0  5719.0    55.4    4.250    0.140    3.347    0.464    2.652    0.121    0.308    0.054
   572    358.296177     28.071913   9.523   0.970  -0.108   0.038      98.05    1437.71      15.26     8.564     1.216    -0.820     285467778025124147                   20111028-B6302-08-023    24.7  5057.8    47.7    3.713    0.102    1.446    0.346    1.826    0.093    0.179    0.022
   573    358.603054     28.763468  10.260   0.461  -0.033   0.068       4.53    1766.13       9.92     8.478     0.914    -0.601     286710597249712000                   20111028-B6302-08-044    47.1  5461.1    28.5    3.839    0.058    2.226    0.170    2.227    0.057    0.094    0.023
   574    358.536841     28.698090   8.591   0.523  -0.240   0.068      50.92    1632.93      18.01     8.498     0.980    -0.647     286710528530235468                   20111028-B6302-08-047    47.1  5719.9    27.2    3.835    0.061    1.785    0.186    2.245    0.059    0.143    0.025
   575    358.769217     28.359715   8.424   0.778  -0.337   0.109     144.68    1697.83      20.11     8.641     1.409    -0.948     285469994228265203                   20111028-B6302-08-053    28.6  5764.0    42.7    4.137    0.093    2.718    0.328    2.269    0.109    0.258    0.033
   576    358.173811     27.911785   7.442   1.105   0.274   0.037      65.55    1841.03      23.42     8.631     1.441    -0.977     285466884671921024                   20111028-B6302-08-103    22.0  5025.0    46.8    3.761    0.096    2.238    0.345    1.909    0.114    0.024    0.026
   577    358.616148     28.003731   8.274   0.841   0.118   0.095     106.95    1330.44      18.06     8.614     1.346    -0.915     285468427424189248                   20111028-B6302-08-149    28.4  5557.4    42.7    3.962    0.085    2.307    0.280    2.152    0.107    0.025    0.025
   578    358.551029     28.136450  11.248   0.833  -0.350   0.037     162.81    1983.50       8.84     8.447     0.832    -0.558     285468939384289830                   20111028-B6302-08-150    33.8  5226.9    41.0    3.626    0.098    1.888    0.280    2.027    0.047    0.261    0.023
   579    357.838615     28.315359   6.101   0.406  -0.044   0.058      32.64    1912.56       6.66     8.403     0.724    -0.476     286670272231217907                   20111028-B6302-08-170    49.6  5729.0    25.3    3.864    0.054    1.899    0.161    1.888    0.033    0.017    0.023
   580    357.987030     27.616423   9.567   0.879  -0.226   0.038     123.21    1374.63      15.78     8.553     1.214    -0.828     285455738372817664                   20111028-B6302-08-186    31.6  5375.8    43.0    3.663    0.104    1.786    0.284    2.105    0.084    0.170    0.027
   581    357.966637     27.355667   6.877   0.664  -0.110   0.034       2.44    1828.67      25.78     8.620     1.439    -0.992     285454401778989772                   20111028-B6302-08-206    32.2  5553.4    40.2    3.734    0.097    1.428    0.266    1.822    0.102    0.076    0.024
   582    358.439419     29.360895  13.323   2.010  -0.060   0.045     102.81    1383.04      15.97     8.608     1.309    -0.845     286719011949643456                   20111028-B6302-09-031    23.2  4967.0    53.8    3.734    0.115    1.681    0.362    1.945    0.100    0.131    0.031
   583    358.006165     30.164400   4.558   0.337  -0.159   0.074       4.78    1810.16      17.84     8.638     1.416    -0.883     286749416882108006                   20111028-B6302-09-082    47.5  6027.1    29.9    3.967    0.067    1.876    0.178    1.764    0.077   -0.006    0.028
   584    358.323993     30.249397  13.673   1.368  -0.908   0.062     308.39    1042.42      84.05     8.631     1.368    -0.854     286745152838582873                   20111028-B6302-09-094    32.4  5304.3    44.8    3.755    0.118    1.931    0.381    1.833    0.096    0.219    0.033
   585    357.962926     29.772739  14.021   2.574  -0.313   0.156      33.13    2094.93      29.72     8.765     1.827    -1.157     286741445422801356                   20111028-B6302-09-104    23.5  5238.8    59.1    3.886    0.127    2.482    0.391    2.214    0.213    0.242    0.045
   586    359.038780     29.146769  10.861   1.639  -0.582   0.172      26.57    1701.58      36.25     8.793     1.817    -1.196     286714239382008332                   20111028-B6302-09-142    24.0  5502.4    54.8    3.823    0.133    2.647    0.426    2.040    0.174    0.138    0.057
   587    358.189926     29.450487   9.287   0.848  -0.258   0.074      51.18    2186.72      15.31     8.572     1.218    -0.780     286720582189675904                   20111028-B6302-09-170    47.8  5596.8    28.2    3.867    0.063    1.728    0.185    1.989    0.074    0.048    0.027
   588    358.802182     29.383741  10.575   1.115  -0.438   0.141     111.21    1790.47      23.61     8.664     1.450    -0.942     286716410917461670                   20111028-B6302-09-191    27.8  5732.5    47.4    4.013    0.112    2.442    0.351    2.450    0.125    0.171    0.047
   589    355.360841     28.910013  12.560   0.617  -0.761   0.092     131.74    1350.65       8.81     8.413     0.877    -0.546     286623553724635532                   20111028-B6302-10-022    45.3  5528.9    27.1    3.885    0.078    2.305    0.255    2.270    0.056    0.219    0.029
   590    355.138345     28.780214  13.864   0.839  -0.578   0.102       6.47    1734.50      14.56     8.406     0.867    -0.540     286622784066490956                   20111028-B6302-10-024    44.1  5643.8    33.0    3.777    0.081    1.980    0.237    2.536    0.058    0.080    0.032
   591    355.233623     27.875998   6.943   0.960  -0.127   0.070      11.38    2048.11      30.89     8.660     1.867    -1.215     286536383068297036                   20111028-B6302-10-046    21.2  5564.7    85.9    3.759    0.196    1.989    0.402    1.713    0.170    0.016    0.046
   592    355.056329     28.160616   5.853   0.752  -0.523   0.149      86.10    1426.64      37.21     8.621     1.725    -1.108     286612582660156352                   20111028-B6302-10-085    26.9  5669.6    53.8    3.686    0.134    2.173    0.376    1.623    0.148    0.135    0.048
   593    355.933304     28.031101   7.668   0.870  -0.107   0.105      92.74    1392.97      21.70     8.598     1.542    -1.007     286533514030175590                   20111028-B6302-10-175    35.7  5654.1    45.6    3.963    0.093    1.962    0.238    1.957    0.115    0.046    0.038
   594    355.468869     28.342798  12.743   0.823  -1.517   0.096     943.56     293.63      23.82     8.519     1.283    -0.821     286615468878195622                   20111028-B6302-10-202    37.4  6081.5    55.9    3.891    0.166    2.489    0.470    2.383    0.102    0.156    0.054
   595    355.770120     28.378992  13.011   2.036  -0.676   0.165     305.27     684.21     165.90     8.630     1.663    -1.071     286540774242884966                   20111028-B6302-10-223    26.7  5485.9    51.7    3.835    0.133    2.009    0.403    2.160    0.165    0.194    0.049
   596    355.368223     28.810028   4.452   0.465  -0.347   0.058       5.83    1829.40      18.02     8.553     1.403    -0.883     286618585306466265                   20111028-B6302-10-227    24.3  5215.8    66.2    3.760    0.144    1.819    0.384    1.297    0.103    0.128    0.037
   597    355.404303     28.931917   7.923   0.726  -0.221   0.068      75.13    1377.48      24.37     8.464     1.065    -0.665     286618911723982003                   20111028-B6302-10-243    56.1  5691.8    28.0    3.925    0.059    1.737    0.151    2.043    0.065    0.052    0.023
   598    357.165273     30.726191   7.585   0.564  -0.508   0.101      38.98    1625.52      15.29     8.575     1.270    -0.765     286833584497208371                   20111028-B6302-11-011    38.1  5909.6    33.0    3.708    0.090    2.015    0.267    2.202    0.085    0.270    0.029
   599    357.958068     30.756203   4.477   0.595  -0.433   0.118      31.14    1640.64      27.56     8.793     1.879    -1.149     286762081881756620                   20111028-B6302-11-060    30.5  5676.8    41.6    3.689    0.103    1.728    0.321    1.370    0.133    0.251    0.034
   600    357.192613     30.678928   6.003   0.451  -0.419   0.090      43.54    1679.35      12.97     8.548     1.184    -0.714     286826516699026432                   20111028-B6302-11-081    40.6  5992.2    32.0    3.914    0.082    2.016    0.239    1.925    0.066    0.178    0.025
   601    357.934603     31.030664  11.089   0.608  -0.519   0.120      46.11    1465.23      37.77     8.483     0.928    -0.556     286838515119664550                   20111028-B6302-11-116    31.3  5632.9    40.1    3.868    0.099    2.424    0.325    2.371    0.054    0.294    0.032
   602    357.367341     30.745703  12.027   1.054  -1.875   0.198     411.50     658.95      25.34     8.781     1.905    -1.155     286828980292277056                   20111028-B6302-11-176    22.5  6156.2    98.6    4.236    0.275    2.759    0.808    2.170    0.180    0.371    0.076
   603    357.282935     30.835709   9.164   0.406  -0.359   0.026     201.95    1074.47       8.20     8.462     0.902    -0.539     286833818143436262                   20111028-B6302-11-191    50.8  5069.2    29.0    3.585    0.067    1.634    0.182    1.679    0.045    0.303    0.016
   604    357.845762     31.238087  10.367   0.845  -0.613   0.135      66.50    1391.76      37.91     8.450     0.830    -0.492     286840260594372467                   20111028-B6302-11-222    28.0  5769.2    42.4    4.023    0.113    2.577    0.377    2.471    0.057    0.314    0.037
   605    359.019213     30.595358  12.537   1.414  -0.757   0.170     209.35    1017.45      51.77     8.642     1.340    -0.834     286756879817307379                   20111028-B6302-12-033    23.3  5607.4    49.5    3.880    0.148    2.375    0.469    2.230    0.106    0.241    0.047
   606    359.758441     29.896782  11.223   1.205  -0.551   0.156      57.60    1498.19      21.32     8.611     1.213    -0.782     286729020941420608                   20111028-B6302-12-216    23.8  5746.9    51.7    4.085    0.129    2.782    0.424    2.347    0.097    0.222    0.045
   607    358.641798     31.011984  11.019   0.519   0.156   0.044      48.67    2042.40       7.96     8.466     0.843    -0.510     286764617630374540                   20111028-B6302-12-239    22.4  5146.7    56.8    3.667    0.121    2.042    0.349    2.125    0.046    0.067    0.031
   608    359.949229     29.478197  12.198   1.096  -0.407   0.187     100.90    1988.55      14.75     8.589     1.147    -0.752     285525224071723328                   20111028-B6302-13-010    20.4  5626.4    69.0    3.830    0.161    2.472    0.457    2.536    0.086    0.291    0.052
   609    359.775384     29.268585   8.335   0.910  -0.580   0.152     176.91    1376.47      22.42     8.696     1.466    -0.970     285522516524333964                   20111028-B6302-13-127    26.6  5885.5    49.0    3.861    0.133    1.936    0.389    2.259    0.122    0.268    0.043
   610    359.149882     29.766872   8.425   1.023  -0.250   0.166      48.37    2145.41      23.98     8.730     1.604    -1.033     286727007460732876                   20111028-B6302-13-158    20.7  5673.3    70.8    3.687    0.154    1.603    0.428    2.089    0.135    0.130    0.045
   611    358.941755     29.753933  10.460   0.884  -0.129   0.108      33.13    1553.53      29.84     8.582     1.187    -0.760     286731687257098201                   20111028-B6302-13-171    30.7  5632.3    47.0    3.958    0.096    2.340    0.282    2.258    0.081    0.078    0.036
   612    359.224580     29.258871  10.054   1.127  -0.122   0.027      54.43    1529.90       9.57     8.493     0.920    -0.600     286715043399887500                   20111028-B6302-13-232    45.3  5155.2    33.6    3.759    0.073    1.895    0.184    1.889    0.052    0.093    0.018
   613    355.178002     29.818253   9.633   0.475  -0.360   0.039       6.53    1772.93      23.29     8.452     1.012    -0.609     286797802265781017                   20111028-B6302-14-012    30.7  5087.0    43.7    3.669    0.102    1.681    0.309    1.775    0.066    0.310    0.020
   614    354.967810     29.212488   6.053   0.436  -0.405   0.075      79.28    1645.17      46.60     8.424     0.937    -0.574     286644509729023718                   20111028-B6302-14-047    51.4  5975.9    25.7    3.933    0.065    2.118    0.183    2.085    0.053    0.185    0.024
   615    355.398167     29.136274   4.745   0.377  -0.165   0.059       4.82    1787.98      14.30     8.502     1.201    -0.746     286774258972952153                   20111028-B6302-14-073    56.0  5947.2    24.0    3.840    0.056    1.755    0.147    1.734    0.072    0.074    0.021
   616    355.834032     29.658422   7.544   0.651   0.298   0.081     129.40    1370.70      12.67     8.512     1.185    -0.727     286778711565478784                   20111028-B6302-14-091    32.4  5519.7    37.0    3.941    0.072    2.119    0.231    2.209    0.083    0.046    0.024
   617    354.783556     29.731895  11.150   0.997  -0.584   0.173     134.29    1511.17      10.54     8.386     0.791    -0.473     286801959794108454                   20111028-B6302-14-102    22.7  5729.4    55.4    4.156    0.138    2.309    0.447    2.607    0.045    0.298    0.047
   618    355.751426     29.364897   6.517   0.621  -0.460   0.104      37.11    1591.08      25.77     8.650     1.696    -1.055     286777299809806374                   20111028-B6302-14-170    36.0  5884.2    35.3    3.859    0.090    2.023    0.276    2.076    0.138    0.174    0.031
   619    355.719455     29.442334   1.526   0.381   0.130   0.196     843.64    1045.48     108.38     9.744     5.635    -3.515     286777718998614092                   20111028-B6302-14-171    22.3  6653.3    86.6    3.735    0.150    0.611    0.354    0.602    0.350    0.235    0.048
   620    355.325654     28.992744   9.785   1.215  -0.492   0.128      34.76    1740.20      58.50     8.556     1.413    -0.883     286623722087353267                   20111028-B6302-14-196    28.8  5659.3    44.0    3.964    0.106    2.589    0.347    2.218    0.127    0.324    0.034
   621    357.113550     30.029837   7.823   0.683  -0.584   0.141      47.28    2132.58      25.26     8.578     1.301    -0.803     286785577070772684                   20111028-B6302-15-002    26.7  5838.4    44.8    3.914    0.119    1.999    0.388    2.121    0.081    0.210    0.044
   622    357.674509     30.277044   7.356   0.973  -0.199   0.151       9.82    2001.47      38.76     8.920     2.325    -1.443     286751028353828774                   20111028-B6302-15-035    21.5  5834.5    59.4    4.076    0.130    1.588    0.406    1.936    0.202    0.129    0.048
   623    357.810530     30.104235  13.178   0.965  -0.795   0.101      40.12    1637.19      18.51     8.544     1.142    -0.710     286749557757027891                   20111028-B6302-15-039    39.6  5785.0    29.4    3.894    0.092    2.310    0.297    2.470    0.078    0.241    0.034
   624    356.260232     29.723083  14.214   1.247  -0.550   0.046     212.60    1564.16      18.44     8.600     1.458    -0.900     286783316199968204                   20111028-B6302-15-056    31.0  5346.2    44.6    3.661    0.108    2.444    0.334    2.159    0.127    0.296    0.025
   625    356.305493     29.775736   7.474   0.403  -0.054   0.024      42.73    1535.46       8.59     8.445     0.917    -0.562     286783374611523276                   20111028-B6302-15-072    50.2  5437.9    28.2    3.718    0.065    1.646    0.160    1.853    0.045    0.055    0.019
   626    356.886933     30.180704   6.633   1.158  -0.218   0.048       2.41    1883.62      28.84     8.768     1.940    -1.193     286787308801584051                   20111028-B6302-15-157    22.5  5116.9    59.2    3.622    0.131    1.552    0.394    1.330    0.159    0.134    0.032
   627    356.607112     30.293161   9.242   1.145  -0.149   0.122     140.26    1417.76      37.82     8.619     1.473    -0.896     286792672356736640                   20111028-B6302-15-161    25.8  5715.5    50.9    4.052    0.108    2.683    0.336    2.273    0.117    0.071    0.040
   628    356.851455     30.133175  11.376   0.715  -0.867   0.085     221.37    1058.06      14.58     8.435     0.847    -0.516     286787123258997107                   20111028-B6302-15-167    48.3  5848.4    25.3    3.818    0.084    2.533    0.254    2.481    0.046    0.285    0.031
   629    356.624295     30.313324   8.541   0.706  -0.172   0.089     210.72    1029.98       9.48     8.459     0.937    -0.566     286792710152448806                   20111028-B6302-15-172    36.9  5734.9    36.2    3.866    0.082    1.985    0.237    2.208    0.050    0.090    0.030
   630    357.304113     29.760880  10.792   1.276  -0.077   0.050      52.48    1906.74      34.38     8.602     1.372    -0.859     286708590640987033                   20111028-B6302-15-187    22.9  5208.5    61.2    3.641    0.137    1.907    0.368    2.098    0.111    0.138    0.031
   631    357.068999     29.750685   8.554   0.902  -0.347   0.119      24.09    2059.35      24.85     8.697     1.703    -1.065     286709391222884889                   20111028-B6302-15-189    31.4  5780.6    43.3    3.927    0.099    2.425    0.300    2.112    0.155    0.120    0.040
   632    357.074459     30.293411   9.164   1.385  -0.540   0.058       2.45    1926.02      55.04     8.765     1.903    -1.168     286825008306507660                   20111028-B6302-15-210    26.6  5279.2    55.3    3.589    0.137    2.371    0.382    1.626    0.155    0.185    0.036
   633    356.649017     29.537954   9.943   0.911  -0.321   0.042      34.37    1681.64      19.52     8.567     1.315    -0.821     286781697856298956                   20111028-B6302-15-240    30.8  5503.3    43.7    3.731    0.114    2.754    0.303    2.181    0.101    0.262    0.030
   634    356.110176     30.672466  12.341   0.480  -0.730   0.085     342.15    1444.62     118.34     8.426     0.845    -0.498     286814494226584230                   20111028-B6302-16-055    48.2  5534.9    24.3    3.802    0.071    2.394    0.235    2.195    0.049    0.265    0.027
   635    356.536206     30.546244   9.419   1.038  -0.404   0.042      53.96    1463.25      28.13     8.524     1.153    -0.692     286794349111973081                   20111028-B6302-16-056    33.0  5235.0    45.5    3.677    0.105    1.932    0.293    1.889    0.070    0.206    0.027
   636    356.744013     30.535179  10.469   0.941  -1.138   0.108      77.82    1357.01      73.83     8.706     1.739    -1.052     286830643303595148                   20111028-B6302-16-114    28.1  5990.2    49.9    4.104    0.173    2.549    0.482    2.284    0.163    0.245    0.059
   637    356.639579     30.846315   8.236   1.898  -0.157   0.024      13.00    1993.99       9.37     8.455     0.911    -0.539     286851437817261606                   20111028-B6302-16-134    48.2  5045.0    28.9    3.669    0.065    1.737    0.175    1.616    0.044    0.117    0.018
   638    356.558779     30.818167  12.648   1.070  -0.820   0.140       1.93    1886.69      31.84     8.543     1.209    -0.719     286851399591956544                   20111028-B6302-16-137    29.4  5758.2    41.9    3.831    0.128    2.377    0.397    2.531    0.096    0.271    0.046
   639     60.441980     26.326024   5.413   0.442   0.062   0.058     116.68    2071.56       4.19     9.268     0.240    -0.386      16328225702728960           20111028-GAC_060N28_B1-01-089    53.8  5191.3    23.2    3.806    0.047    1.802    0.140    1.560    0.054    0.010    0.019
   640     60.498369     26.721896   4.838   0.782  -0.321   0.053      12.98    2016.56      20.02    10.432     0.508    -0.796      16336283061316915           20111028-GAC_060N28_B1-01-143    20.7  5263.5    60.2    3.676    0.140    1.913    0.438    1.246    0.229    0.182    0.030
   641     60.284081     26.945986   7.284   0.360   0.186   0.048      15.05    1805.62       3.31     9.180     0.231    -0.348      16338375569369049           20111028-GAC_060N28_B1-01-168    55.7  5713.4    21.6    4.033    0.044    2.326    0.129    2.105    0.059   -0.003    0.018
   642     60.992700     26.137926   8.701   0.766  -0.135   0.022     110.03    1661.25       9.13     9.176     0.211    -0.348      16253431424254284           20111028-GAC_060N28_B1-01-186    52.4  5404.8    25.6    3.788    0.061    1.972    0.157    2.000    0.052    0.074    0.018
   643     58.040985     27.157488   7.139   1.202  -0.749   0.193      37.93    2061.19      21.22    11.038     0.750    -1.091       7058662357702873           20111028-GAC_060N28_B1-02-170    22.0  5958.5    60.5    3.691    0.189    2.081    0.489    2.003    0.293    0.264    0.065
   644     58.078724     27.086629   8.583   1.462  -0.599   0.166      43.56    1922.27      16.83    10.456     0.594    -0.868       7058253476817548           20111028-GAC_060N28_B1-02-172    24.8  5558.9    50.9    3.850    0.131    2.026    0.416    1.747    0.212    0.087    0.049
   645     58.352486     27.214053   6.239   0.473  -0.431   0.114      48.42    2256.18       7.76     9.622     0.374    -0.539       7054418930009843           20111028-GAC_060N28_B1-02-179    30.4  5768.4    39.8    3.779    0.103    2.241    0.322    1.696    0.093    0.094    0.036
   646     59.240532     27.072800   5.300   0.650  -0.352   0.084      84.96    2115.86      10.81    10.193     0.495    -0.735       6753626908340595           20111028-GAC_060N28_B1-02-229    45.1  5864.4    31.3    3.787    0.072    1.759    0.207    1.482    0.137    0.076    0.029
   647     59.516631     28.110048   5.107   0.497  -0.553   0.063      38.27    2403.27      11.78    10.082     0.488    -0.660      16669778681888230           20111028-GAC_060N28_B1-03-023    65.6  6008.5    20.4    3.854    0.055    1.697    0.153    1.633    0.109    0.122    0.021
   648     59.084129     28.826326   3.109   0.497  -0.229   0.036      10.31    2218.73       7.08     9.622     0.392    -0.493      16706213748448537           20111028-GAC_060N28_B1-03-056   108.5  6368.5    14.6    3.907    0.033    1.509    0.077    1.410    0.053    0.043    0.014
   649     59.021561     28.743905   7.952   0.451   0.155   0.012      27.07    1838.36       2.58     8.970     0.215    -0.267      16705701788347622           20111028-GAC_060N28_B1-03-058    84.8  5013.6    13.9    3.793    0.029    1.708    0.081    1.769    0.034    0.048    0.009
   650     59.014804     28.547853   8.146   1.045  -0.790   0.144      38.37    2544.48      17.85    10.876     0.724    -0.942      16677313772493248           20111028-GAC_060N28_B1-03-061    29.4  6012.5    45.6    3.897    0.143    2.640    0.391    2.173    0.294    0.080    0.045
   651     58.818045     28.945780   7.888   0.199  -0.363   0.014      95.88    1645.27       3.76     9.028     0.235    -0.287      16707763372638528           20111028-GAC_060N28_B1-03-113   100.3  5475.3    14.3    3.756    0.037    1.867    0.090    1.816    0.037    0.189    0.011
   652     59.132845     29.023843   7.159   0.564  -0.359   0.081     118.46    1557.70       7.41     9.920     0.476    -0.591      16707062433970112           20111028-GAC_060N28_B1-03-116    45.9  5793.9    29.7    3.842    0.070    1.824    0.203    1.797    0.122    0.096    0.028
   653     59.706558     28.978995   5.108   0.822  -0.457   0.138      31.43    2126.26      19.52    10.249     0.550    -0.690      16690020003763430           20111028-GAC_060N28_B1-03-137    27.9  5643.9    49.6    3.858    0.113    2.121    0.353    1.462    0.179    0.133    0.045
   654     59.393641     28.518409   6.673   0.428   0.210   0.042      27.55    1870.49       7.90     9.264     0.286    -0.368      16685127177036134           20111028-GAC_060N28_B1-03-165    69.7  5730.3    19.0    4.013    0.039    1.917    0.099    1.992    0.052    0.002    0.017
   655     59.497730     28.496019   7.912   1.902  -0.100   0.061      21.16    2154.09      18.42    11.108     0.767    -1.007      16684824811337664           20111028-GAC_060N28_B1-03-174    20.8  5484.9    71.6    3.745    0.161    1.502    0.407    1.879    0.269    0.161    0.036
   656     59.489234     28.377524   4.918   0.458  -0.209   0.053      58.90    1736.28       8.30    10.008     0.476    -0.628      16684501829800102           20111028-GAC_060N28_B1-03-190    66.1  5970.5    20.7    3.858    0.049    1.602    0.124    1.590    0.089    0.058    0.019
   657     59.316866     28.278392   5.717   1.020  -0.188   0.118       5.09    2231.54      16.90    10.822     0.690    -0.922      16675021977986764           20111028-GAC_060N28_B1-03-196    26.9  5634.6    49.5    4.004    0.103    1.325    0.329    1.534    0.199    0.014    0.039
   658     60.578763     27.113292   6.743   0.231  -0.012   0.046      32.50    1759.88       2.13     8.959     0.179    -0.264      16339055892195648           20111028-GAC_060N28_B1-05-007    63.9  5616.6    21.0    3.974    0.042    2.007    0.118    1.843    0.037    0.012    0.017
   659     60.664221     27.081532  11.266   1.191  -0.563   0.126     125.19    1532.97      30.17     9.654     0.337    -0.508      16337832685509606           20111028-GAC_060N28_B1-05-023    28.2  5523.6    43.4    3.992    0.098    1.990    0.366    2.092    0.126    0.294    0.031
   660     59.650150     27.600890  18.155   1.365  -0.392   0.129      28.09    2226.84      16.82     9.260     0.268    -0.376      16366354704305536           20111028-GAC_060N28_B1-05-246    25.7  5412.8    49.0    4.223    0.095    3.478    0.370    2.692    0.108    0.262    0.032
   661     62.220127     28.298878   3.229   0.204  -0.529   0.110       0.36    2042.47       3.57     9.304     0.254    -0.344      16402954697528716           20111028-GAC_060N28_B1-06-041    29.6  6114.0    39.3    3.577    0.097    1.828    0.344    1.221    0.065    0.193    0.031
   662     62.487941     28.154873   2.371   0.102  -0.174   0.080      49.47    2186.14       6.50     9.304     0.248    -0.342      16396532862427660           20111028-GAC_060N28_B1-06-098    42.2  6342.8    33.8    3.852    0.070    0.935    0.204    0.831    0.051    0.153    0.026
   663     62.300710     27.558552   7.546   1.062  -0.102   0.042      20.72    1922.33       7.19     9.835     0.355    -0.525      16310162788122931           20111028-GAC_060N28_B1-06-225    25.8  5275.6    52.1    3.735    0.117    1.572    0.332    1.827    0.126    0.162    0.029
   664     61.668503     28.272758  12.834   1.255  -0.610   0.046     232.11    1039.26       9.31     8.622     0.103    -0.133      16394656820900761           20111028-GAC_060N28_B1-08-081    71.7  5763.1    14.9    4.061    0.039    2.813    0.145    2.589    0.025    0.225    0.015
   665     60.866508     27.810276   5.123   0.527  -0.538   0.110       8.63    2304.39      16.83    10.220     0.481    -0.681      16371670155906393           20111028-GAC_060N28_B1-08-157    37.2  6275.2    37.8    3.832    0.099    1.796    0.277    1.789    0.147    0.172    0.036
   666     60.799221     27.758383   7.783   0.361  -0.471   0.047      54.90    2053.57       2.78     9.114     0.220    -0.308      16371491485269811           20111028-GAC_060N28_B1-08-168    76.5  5670.9    16.2    3.765    0.039    1.838    0.124    1.778    0.043    0.093    0.017
   667     60.857672     27.608655  11.148   0.448  -0.405   0.048     193.72    1218.34      12.41     8.914     0.171    -0.241      16352497421893081           20111028-GAC_060N28_B1-08-175    73.9  5644.7    16.9    3.901    0.040    2.466    0.123    2.391    0.035    0.198    0.016
   668     61.072050     29.589666   3.197   0.231  -0.212   0.085      41.62    1734.82       5.33     9.580     0.360    -0.428      16735673788198156           20111028-GAC_060N28_B1-09-124    38.2  5723.3    36.3    3.615    0.076    0.803    0.232    1.053    0.074    0.048    0.029
   669     61.911625     28.521497   3.086   0.100  -0.087   0.098      45.73    1641.79       3.71     8.889     0.165    -0.214      16395759768499020           20111028-GAC_060N28_B1-09-244    27.0  6201.5    44.2    3.712    0.089    1.371    0.315    1.095    0.037    0.024    0.035
   670     58.240819     28.136455  14.935   1.050  -0.994   0.068     144.41    1277.32      33.80     9.240     0.290    -0.382      16692060972266188           20111028-GAC_060N28_B1-10-021    55.0  5779.7    21.6    4.002    0.074    2.650    0.242    2.658    0.069    0.196    0.028
   671     58.223162     27.558686  11.308   1.520  -0.592   0.152      87.77    1600.36      23.22     9.954     0.471    -0.659       7063369641849292           20111028-GAC_060N28_B1-10-037    28.7  5641.4    48.3    4.216    0.117    2.982    0.364    2.240    0.159    0.177    0.041
   672     58.727458     27.580666   5.386   0.404   0.150   0.019       8.41    1927.78       8.36     9.298     0.290    -0.404       7057954547077324           20111028-GAC_060N28_B1-10-170    59.2  5183.0    23.9    3.785    0.049    1.805    0.122    1.603    0.052    0.023    0.014
   673     58.108977     27.628789   8.575   1.091  -0.179   0.116      35.29    1798.01      18.68     9.661     0.397    -0.550       7063871294016844           20111028-GAC_060N28_B1-10-181    33.2  5337.0    48.9    3.925    0.095    2.371    0.265    1.924    0.109    0.117    0.036
   674     58.546599     28.099654   6.105   0.364  -0.713   0.079       6.72    2001.96      16.08     9.672     0.401    -0.536      16672984445469580           20111028-GAC_060N28_B1-10-225    58.4  6151.7    25.3    3.884    0.074    2.112    0.191    1.783    0.095    0.095    0.027
   675     59.977950     30.670269   7.197   0.937   0.074   0.032     103.39    1391.47       2.85     8.951     0.220    -0.231      16770968111442112           20111028-GAC_060N28_B1-11-147    30.0  5018.2    39.5    3.547    0.085    1.543    0.268    1.601    0.038    0.089    0.022
   676     59.636591     30.840905  16.576   2.513  -0.840   0.046     384.88     753.91      14.39     8.935     0.221    -0.228      16846830977802867           20111028-GAC_060N28_B1-11-154    41.2  5221.1    37.4    3.436    0.094    1.879    0.293    1.969    0.038    0.344    0.022
   677     62.600179     29.065182   7.861   0.355  -0.063   0.083      67.61    1547.34       7.67     8.613     0.101    -0.120      16409204733924672           20111028-GAC_060N28_B1-13-135    27.6  5558.9    38.0    3.953    0.073    2.118    0.305    1.957    0.027    0.081    0.021
   678     57.629288     28.685107   6.391   1.014  -0.395   0.170      47.64    1932.31      17.85    10.674     0.719    -0.911      16775946837535398           20111028-GAC_060N28_B1-14-044    21.1  6000.6    64.4    3.852    0.162    2.369    0.442    1.986    0.269    0.174    0.045
   679     58.262497     28.904322   7.053   1.195  -0.193   0.052       7.36    2032.72       8.58     9.903     0.488    -0.607      16704007853261145           20111028-GAC_060N28_B1-14-178    20.9  5335.2    64.2    3.710    0.147    2.048    0.417    1.796    0.155    0.177    0.032
   680     58.517682     29.237079   8.118   1.800   0.002   0.050      27.53    1959.37      12.93    10.113     0.550    -0.667      16714470393564915           20111028-GAC_060N28_B1-14-207    20.1  5224.8    63.6    3.763    0.131    1.829    0.406    1.823    0.199    0.131    0.029
   681     57.564401     28.780008   8.594   1.581  -0.325   0.153      24.64    1942.26      30.23    10.292     0.614    -0.770      16776396950097459           20111028-GAC_060N28_B1-14-230    22.2  5698.5    59.0    3.968    0.133    1.856    0.413    2.052    0.222    0.242    0.042
   682     57.948395     28.878980  10.220   1.498  -0.456   0.169       3.12    2187.24      20.65     9.934     0.503    -0.626      16701939397013632           20111028-GAC_060N28_B1-14-235    20.6  5750.2    61.2    3.789    0.150    2.156    0.460    2.378    0.176    0.207    0.042
   683     59.146717     29.333783  10.102   1.313  -0.371   0.017      22.85    2062.95       1.61     8.853     0.187    -0.220      16711429556709747           20111028-GAC_060N28_B1-15-056    69.6  5186.4    19.0    3.680    0.044    1.729    0.128    1.703    0.037    0.130    0.013
   684     60.068551     29.349569   5.103   0.352  -0.629   0.116     130.71    1641.22       5.57     9.205     0.273    -0.327      16728736556939609           20111028-GAC_060N28_B1-15-197    29.4  6076.3    39.5    3.705    0.106    1.360    0.363    1.691    0.062    0.121    0.035
   685     60.197203     29.885249   2.483   0.271  -0.262   0.063      16.15    2205.57       4.69     9.389     0.329    -0.377      16751712913994700           20111028-GAC_060N28_B1-15-206    59.0  6346.8    25.5    3.930    0.057    1.445    0.146    1.193    0.058    0.122    0.023
   686     58.284019     29.789699   2.632   0.212  -0.129   0.110       2.21    2191.04      12.30    10.458     0.671    -0.777      16793082038958656           20111028-GAC_060N28_B1-16-016    28.1  6112.1    47.5    3.745    0.108    0.598    0.307    0.885    0.153    0.098    0.036
   687     58.628160     30.359811   7.960   0.720  -0.120   0.117      33.06    1712.41       4.25     9.268     0.325    -0.353      16801802540543667           20111028-GAC_060N28_B1-16-031    22.8  5596.4    50.8    4.022    0.105    1.837    0.375    2.064    0.082    0.150    0.036
   688     58.681550     29.864646   7.658   0.784  -0.627   0.047      25.33    2097.07       6.11     9.601     0.413    -0.473      16794195294494707           20111028-GAC_060N28_B1-16-081    34.2  5315.6    42.0    3.488    0.108    1.670    0.314    1.538    0.101    0.178    0.029
   689     58.612086     29.653776   6.311   0.994  -0.407   0.155      37.33    2187.45      54.30     9.923     0.503    -0.589      16791209433234099           20111028-GAC_060N28_B1-16-083    20.2  5716.1    60.5    3.762    0.143    2.523    0.460    1.766    0.183    0.327    0.039
   690     58.598146     29.791415  13.174   0.767  -1.834   0.118     377.08    -520.42     231.23     9.684     0.437    -0.504      16793978828144678           20111028-GAC_060N28_B1-16-089    27.7  5962.3    62.5    3.600    0.208    2.270    0.697    2.227    0.127    0.322    0.061
   691     59.604446     30.259472   4.771   0.266   0.127   0.079      25.53    1704.87       3.20     9.025     0.241    -0.263      16760165409615052           20111028-GAC_060N28_B1-16-104    31.0  5776.9    35.9    3.953    0.073    2.121    0.255    1.636    0.051    0.058    0.025
   692     59.609096     30.141079   4.081   0.255  -0.267   0.033      46.24    2098.89       1.78     8.952     0.219    -0.240      16756526713323699           20111028-GAC_060N28_B1-16-114    28.1  5377.7    38.8    3.711    0.094    1.430    0.324    1.297    0.045    0.117    0.024
   693    103.980190     28.276242   9.986   0.724  -0.138   0.056     117.16    1404.92       2.11     9.253    -0.147     0.269      88733498631378342           20111028-GAC_105N29_B1-02-243    23.0  5409.2    65.4    3.608    0.156    1.947    0.375    2.150    0.052    0.143    0.043
   694    104.449190     29.328173   6.390   0.547  -0.151   0.036      14.16    1866.94       8.19     9.507    -0.162     0.350      88768130241370316           20111028-GAC_105N29_B1-03-011    34.5  5216.1    43.5    3.704    0.097    1.325    0.252    1.569    0.061    0.033    0.028
   695    105.969220     30.052680  10.873   0.453   0.122   0.044      90.75    1420.11      14.59     9.004    -0.098     0.244      88799895819466880           20111028-GAC_105N29_B1-09-003    22.3  5018.8    54.2    3.757    0.116    1.675    0.355    1.969    0.041    0.038    0.030
   696    105.507000     30.981394   5.110   0.724  -0.339   0.176       1.02    2081.19       6.99     9.662    -0.149     0.430      88830750864516262           20111028-GAC_105N29_B1-09-108    23.4  6133.1    65.2    3.762    0.160    1.002    0.396    1.814    0.072   -0.004    0.061
   697    105.367860     31.406769   6.355   0.694   0.054   0.124       2.44    1896.34       5.74     9.077    -0.083     0.265      88908661571332646           20111028-GAC_105N29_B1-11-058    23.6  5746.6    53.3    3.935    0.112    2.074    0.343    2.069    0.041    0.083    0.036
   698    103.969280     30.936177   3.527   0.265  -0.041   0.109       7.08    1972.72       3.60     9.577    -0.128     0.373      88901009657600115           20111028-GAC_105N29_B1-15-088    31.2  6123.8    44.6    3.836    0.101    1.384    0.268    1.415    0.054    0.041    0.040
   699    104.688650     30.616863   4.079   0.364  -0.458   0.125       3.05    2182.03       4.74     9.756    -0.160     0.433      88894419459809024           20111028-GAC_105N29_B1-15-197    33.1  6221.3    44.3    3.672    0.117    1.659    0.300    1.577    0.086    0.105    0.044
   700     10.775769     38.635180  10.479   1.102  -0.507   0.055      67.91    1563.42      10.03     8.920     1.227    -0.633      36836533050086297           20111028-M31_011N40_B1-01-046    24.1  5338.6    55.4    3.668    0.140    1.954    0.412    1.989    0.085    0.335    0.029
   701     11.098956     38.328607   6.208   0.711  -0.541   0.062      26.73    2104.32      33.19     9.116     1.534    -0.809      36759546620275315           20111028-M31_011N40_B1-01-206    23.0  5357.6    59.0    3.424    0.157    2.298    0.434    1.478    0.108    0.240    0.033
   702     11.075043     38.459696   7.133   0.207   0.075   0.067     145.99    1462.53       5.80     8.728     0.899    -0.467      36759739034809446           20111028-M31_011N40_B1-01-224    44.5  5715.3    29.0    3.945    0.061    2.318    0.174    2.148    0.048    0.020    0.024
   703     10.245872     38.575858   8.660   0.386  -0.343   0.089      60.37    1493.57      10.29     8.700     0.879    -0.450      36838762997090470           20111028-M31_011N40_B1-01-240    38.2  5755.3    32.9    3.966    0.076    2.365    0.246    2.059    0.047    0.096    0.028
   704     10.028958     38.859505  15.177   1.570  -0.336   0.151     330.00    1044.63      26.84     8.926     1.268    -0.643      36840666097001894           20111028-M31_011N40_B1-02-021    22.5  5520.4    57.5    3.991    0.123    2.636    0.409    2.582    0.117    0.209    0.043
   705     10.334703     39.163532  10.736   0.726  -0.229   0.093     105.87    1579.97      17.23     8.779     1.008    -0.503      36844105936398784           20111028-M31_011N40_B1-02-057    36.3  5520.3    37.0    3.833    0.080    2.339    0.246    2.363    0.069    0.193    0.030
   706     10.146499     40.190904   8.814   1.288  -0.125   0.120      40.43    1813.39      15.08     9.233     1.776    -0.850      36910440847415948           20111028-M31_011N40_B1-03-003    28.2  5744.7    50.0    3.919    0.105    2.211    0.306    2.208    0.158    0.075    0.038
   707      9.870274     40.210473   5.532   0.247  -0.684   0.058      25.71    2019.36      12.61     8.894     1.216    -0.577      36910743213112819           20111028-M31_011N40_B1-03-048    77.6  6232.8    18.8    3.927    0.053    2.011    0.141    1.780    0.066    0.132    0.020
   708      9.772915     40.911168  10.194   0.781  -0.408   0.132      67.89    2039.22       4.03     8.636     0.780    -0.353      38115154692407884           20111028-M31_011N40_B1-03-071    28.8  5579.5    48.1    3.996    0.107    2.832    0.335    2.215    0.042    0.199    0.037
   709      9.465753     40.225195  11.178   1.433  -0.347   0.122     370.36     886.35      13.10     9.182     1.729    -0.820      38075064179326156           20111028-M31_011N40_B1-03-240    28.3  5646.2    46.5    3.978    0.104    2.802    0.333    2.384    0.197    0.258    0.033
   710     11.234190     39.267474   8.996   1.169   0.001   0.140       8.03    2061.87      11.86     9.008     1.349    -0.680      36876380038671488           20111028-M31_011N40_B1-05-022    22.2  5598.0    63.1    4.005    0.122    2.001    0.370    2.195    0.106    0.048    0.047
   711     10.868985     39.810232  11.171   0.562  -0.618   0.078     435.85    1071.12      10.13     8.781     0.992    -0.483      36902527799724057           20111028-M31_011N40_B1-05-164    51.0  5787.2    25.2    4.071    0.066    2.762    0.208    2.471    0.063    0.261    0.024
   712     10.411459     39.353262   5.260   0.590  -0.417   0.132      19.88    1982.40      22.83     9.214     1.731    -0.865      36863632575760268           20111028-M31_011N40_B1-05-217    28.1  5933.4    47.6    3.706    0.121    1.510    0.345    1.635    0.124    0.189    0.039
   713     10.044231     39.618250   6.145   0.125   0.162   0.045      37.83    1850.06       5.18     8.671     0.834    -0.405      36865862093251878           20111028-M31_011N40_B1-05-240    69.3  5533.5    20.5    3.824    0.041    1.947    0.101    1.852    0.040   -0.016    0.017
   714     13.112155     39.728221   5.672   0.290  -0.284   0.065      60.59    1867.40       9.02     8.855     1.036    -0.518      37409921492004787           20111028-M31_011N40_B1-06-011    52.6  5805.9    24.4    3.803    0.058    1.692    0.168    1.771    0.053    0.129    0.022
   715     13.185462     39.773249   7.539   0.777  -0.027   0.066      15.13    2045.92      10.83     8.869     1.055    -0.527      37409958858154496           20111028-M31_011N40_B1-06-017    48.4  5641.9    27.4    3.914    0.058    1.954    0.164    1.929    0.062    0.029    0.019
   716     13.480251     40.558465   4.936   0.522  -0.402   0.103      47.95    1925.59      14.62     9.210     1.561    -0.756      37419617810177612           20111028-M31_011N40_B1-06-026    38.3  6148.9    35.4    4.007    0.092    2.194    0.251    1.877    0.113    0.211    0.030
   717     13.816477     40.630413   6.430   0.540  -0.029   0.102      18.43    1807.29      11.30     9.158     1.468    -0.710      37424390377849715           20111028-M31_011N40_B1-06-055    29.8  5727.7    42.7    3.959    0.090    1.822    0.279    1.973    0.110    0.142    0.031
   718     13.457608     39.906207   2.961   0.431  -0.175   0.039      33.10    1821.21      91.36     9.398     1.847    -0.926      37409553413241305           20111028-M31_011N40_B1-06-179    27.7  5301.7    47.8    3.658    0.114    1.172    0.317    1.029    0.121    0.221    0.024
   719     12.148517     38.505596   4.428   0.456  -0.297   0.035      32.82    1938.58      21.60     9.126     1.496    -0.791      36792885874432576           20111028-M31_011N40_B1-07-159    37.0  5218.3    40.1    3.570    0.096    0.821    0.249    1.096    0.090    0.161    0.027
   720     12.313930     40.533839   8.200   0.520  -0.151   0.023      61.05    1502.05       6.66     8.768     0.926    -0.440      36894278026405363           20111028-M31_011N40_B1-08-026    51.1  5552.6    25.9    3.772    0.063    2.183    0.163    1.970    0.050    0.099    0.018
   721     12.057569     40.636213   4.753   0.470  -0.260   0.138      57.99    1636.20      13.51     9.193     1.605    -0.765      36899263194819046           20111028-M31_011N40_B1-08-034    22.9  5954.0    56.2    3.921    0.126    2.318    0.392    1.614    0.116    0.145    0.041
   722     12.306215     39.565370  10.064   0.491  -0.475   0.093     106.56    1314.23      23.67     8.737     0.877    -0.437      36812694263594444           20111028-M31_011N40_B1-08-121    39.0  5770.4    31.1    3.971    0.077    2.375    0.256    2.481    0.051    0.255    0.028
   723     11.971782     40.039854   6.548   0.730  -0.290   0.033      37.37    2061.97      11.46     9.061     1.401    -0.686      36890302604671321           20111028-M31_011N40_B1-08-163    35.5  5519.6    36.2    3.769    0.092    1.970    0.259    1.762    0.093    0.168    0.020
   724     11.699269     39.782930   4.970   0.555  -0.495   0.127      75.47    2201.73      14.49     9.142     1.543    -0.764      36889515766648934           20111028-M31_011N40_B1-08-175    28.7  6173.2    47.2    3.921    0.123    2.400    0.350    1.879    0.104    0.176    0.036
   725     11.819420     39.718823   4.367   0.306   0.069   0.026      33.43    1897.89      27.60     8.906     1.161    -0.575      36889117193684659           20111028-M31_011N40_B1-08-181    41.0  5305.3    32.4    3.624    0.070    1.594    0.191    1.447    0.064    0.005    0.019
   726     12.441498     40.881601   2.986   0.400  -0.321   0.121      33.27    1786.30      27.69     9.432     1.959    -0.927      37500493332757388           20111028-M31_011N40_B1-09-006    34.9  6373.0    46.9    3.992    0.107    1.441    0.267    1.346    0.127    0.043    0.040
   727     12.320291     41.801583  12.018   1.099  -0.752   0.185     164.17    1335.59      10.50     9.060     1.383    -0.621      37525590115382374           20111028-M31_011N40_B1-09-070    22.2  5719.9    54.7    4.189    0.151    2.945    0.485    2.488    0.121    0.115    0.060
   728     13.092401     40.769103   5.329   0.339   0.020   0.032       8.82    1754.84       4.97     8.681     0.771    -0.363      37496236590812454           20111028-M31_011N40_B1-09-226    37.6  5299.8    39.4    3.647    0.086    1.758    0.215    1.570    0.041    0.010    0.024
   729      8.755703     40.667851  15.016   1.709  -0.630   0.162     149.87    1721.18      31.98     8.843     1.171    -0.536      38101191324356121           20111028-M31_011N40_B1-10-022    25.2  5644.0    52.5    3.861    0.136    2.867    0.417    2.623    0.102    0.247    0.048
   730      8.711010     39.568910   6.185   0.420  -0.003   0.022      23.30    1712.32       5.23     8.688     0.902    -0.433      38062017357025484           20111028-M31_011N40_B1-10-046    60.5  5440.9    27.1    3.766    0.059    1.729    0.125    1.704    0.045    0.044    0.017
   731      9.107987     40.388162   5.234   0.518  -0.419   0.148      37.72    1945.06      20.72     9.449     2.214    -1.040      38080544557592601           20111028-M31_011N40_B1-10-239    28.0  6166.5    56.8    4.002    0.141    1.330    0.346    1.756    0.181    0.096    0.046
   732     10.993153     42.997719   6.084   0.520  -0.289   0.106      62.88    1728.80      42.17     8.809     1.029    -0.425      38747006658842649           20111028-M31_011N40_B1-11-136    31.9  5926.8    41.1    3.930    0.098    1.896    0.288    2.036    0.062    0.258    0.030
   733     11.017842     42.916932   7.325   0.562  -0.040   0.038      48.13    1550.47      10.36     8.789     0.996    -0.413      38746924195471206           20111028-M31_011N40_B1-11-144    25.6  5018.2    48.0    3.771    0.102    1.767    0.327    1.681    0.057    0.214    0.022
   734     10.292586     42.825396   8.184   0.925  -0.286   0.155       8.34    1818.24      14.95     9.020     1.404    -0.585      38741017756428416           20111028-M31_011N40_B1-11-156    21.1  5544.7    63.4    3.829    0.137    1.710    0.426    1.989    0.100    0.184    0.042
   735     11.304137     42.753598   6.443   0.606   0.054   0.023      46.46    1628.81       8.95     8.675     0.804    -0.335      38745230260388723           20111028-M31_011N40_B1-11-177    45.4  5076.8    28.9    3.606    0.062    1.378    0.171    1.511    0.037    0.065    0.016
   736     12.506046     42.170570   6.091   0.544  -0.129   0.098     113.50    1722.62       8.66     8.973     1.239    -0.545      37536038911745984           20111028-M31_011N40_B1-12-092    33.9  5588.4    41.1    3.805    0.085    1.878    0.254    1.763    0.075    0.131    0.034
   737     13.977257     40.890092   3.864   0.169  -0.158   0.026      70.94    1813.14       5.98     8.836     0.980    -0.465      37425386810259328           20111028-M31_011N40_B1-13-050    45.2  5180.5    31.6    3.513    0.072    1.436    0.188    1.238    0.044    0.112    0.021
   738     13.381075     41.726698  12.462   0.987  -0.703   0.129     170.57    1503.77       5.02     8.803     0.949    -0.429      37509932382510182           20111028-M31_011N40_B1-13-113    30.6  5734.6    40.0    3.888    0.112    2.086    0.362    2.475    0.069    0.279    0.039
   739     13.556623     41.052571   5.838   0.503  -0.426   0.105      54.74    1592.28      14.21     9.036     1.295    -0.610      37431568127188940           20111028-M31_011N40_B1-13-207    38.2  6013.9    36.2    3.746    0.094    1.943    0.255    2.076    0.085    0.121    0.031
   740      8.133459     41.552378   7.208   0.388  -0.075   0.081       2.23    1921.44      12.36     8.716     0.964    -0.417      38185705972860198           20111028-M31_011N40_B1-14-024    37.7  5767.6    34.4    4.156    0.071    2.316    0.222    2.092    0.056    0.117    0.028
   741      8.956447     41.157439   7.476   0.689   0.051   0.132      50.25    1897.87      14.19     8.986     1.411    -0.633      38102892131411392           20111028-M31_011N40_B1-14-175    24.5  5388.7    55.6    3.858    0.110    1.968    0.331    1.971    0.099    0.090    0.037
   742      8.770264     40.968410  11.907   0.849  -0.767   0.110      68.34    1559.35      12.54     8.855     1.190    -0.537      38102012522110617           20111028-M31_011N40_B1-14-191    36.6  5717.7    32.0    3.996    0.096    2.020    0.317    2.417    0.089    0.325    0.035
   743      8.550985     41.190922   6.483   0.434  -0.567   0.089      65.34    1592.06      13.22     8.853     1.194    -0.531      38108475588882086           20111028-M31_011N40_B1-14-217    46.6  5966.6    27.4    3.902    0.077    2.263    0.223    1.964    0.065    0.274    0.027
   744      8.478991     41.057735   6.780   0.750  -0.988   0.182     161.97    1027.00     246.90     9.419     2.202    -0.994      38103517478637388           20111028-M31_011N40_B1-14-226    21.4  6010.1    65.4    4.218    0.204    1.962    0.552    1.744    0.197    0.113    0.066
   745      8.158842     41.102896   6.449   0.794  -0.366   0.175      13.62    2114.98      23.98     9.133     1.713    -0.766      38107382949202112           20111028-M31_011N40_B1-14-247    21.2  5664.7    65.2    3.898    0.148    2.859    0.435    1.915    0.132    0.163    0.052
   746     11.577458     41.736362   7.128   0.922  -0.928   0.074     334.34     923.62      32.81     9.324     1.839    -0.825      37528466025469760           20111028-M31_011N40_B1-15-127    27.6  5577.1    50.2    3.706    0.151    1.356    0.441    1.493    0.135    0.319    0.041
   747      9.579649     42.311555  12.691   1.301  -0.748   0.155     601.03     409.71      42.71     8.969     1.351    -0.574      38156644506172006           20111028-M31_011N40_B1-16-071    24.4  5762.9    47.1    4.152    0.135    2.296    0.450    2.571    0.117    0.342    0.041
   748      9.582198     42.411624   4.652   0.462  -0.215   0.099      32.13    2008.29      10.24     9.000     1.403    -0.593      38156871280442547           20111028-M31_011N40_B1-16-075    36.1  6059.4    38.7    3.953    0.092    1.803    0.246    1.803    0.095    0.131    0.034
   749    336.606248     24.988882  11.850   1.172  -0.440   0.185      86.19    1297.09       7.15     8.110     0.946    -0.478     187883478796161766                   20111108-B7401-01-028    20.9  5438.4    62.0    3.945    0.140    2.570    0.453    2.240    0.047    0.232    0.054
   750    337.828091     25.016529   8.584   0.821  -0.049   0.138      62.92    1381.58       6.40     8.129     0.907    -0.470     188028927004629273                   20111108-B7401-01-120    25.7  5522.4    57.7    3.950    0.117    2.008    0.326    2.024    0.047    0.023    0.045
   751    335.381268     27.934940   6.365   1.120  -0.208   0.148     122.88    1363.16      10.12     8.121     1.034    -0.456     188180089237654220                   20111108-B7401-14-082    25.4  5864.9    58.2    4.059    0.127    2.578    0.350    2.087    0.047   -0.008    0.049
   752    335.052944     27.702984   4.269   0.290   0.047   0.121       5.76    1896.36       9.58     8.097     1.299    -0.576     189379972533164352                   20111108-B7401-14-144    28.4  6008.1    50.0    4.076    0.108    1.644    0.286    1.651    0.075   -0.014    0.044
   753    334.845262     27.509993   7.492   0.537  -0.450   0.066      49.34    1631.20      24.33     8.091     1.286    -0.572     189377292473550476                   20111108-B7401-14-210    24.7  5400.2    63.0    3.672    0.156    1.542    0.393    1.597    0.068    0.100    0.046
   754     98.210407     26.125858   6.920   0.674  -0.311   0.044      51.58    2044.33       8.85     9.653    -0.195     0.216     338423845175688678           20111108-GAC_097N28_B1-01-177    27.9  5327.6    49.4    3.766    0.112    1.689    0.332    1.597    0.079    0.092    0.030
   755     95.474626     26.858376   4.143   0.380  -0.473   0.070      90.14    2399.50       2.21     9.493    -0.132     0.150     343228913711460083           20111108-GAC_097N28_B1-02-151    55.0  6150.8    25.6    3.682    0.066    1.462    0.177    1.426    0.058    0.016    0.023
   756     95.152326     28.717508   4.229   0.428  -0.551   0.167      16.46    2170.75       2.57    10.410    -0.154     0.270     343377337473445273           20111108-GAC_097N28_B1-14-240    22.9  6048.9    57.2    3.526    0.158    2.061    0.437    1.334    0.137    0.105    0.054
   757    122.394640     26.997050   8.947   0.592  -0.762   0.076      32.48    1775.99      48.17     9.343    -0.317     0.659      68355373890085196           20111108-GAC_122N29_B1-01-092    57.5  5991.7    23.1    3.972    0.068    2.363    0.200    2.388    0.069    0.212    0.025
   758    122.819610     27.342665   9.893   1.321  -0.010   0.037      73.78    1883.53      16.50     9.610    -0.384     0.822      68364891537606067           20111108-GAC_122N29_B1-01-135    27.5  5024.7    44.8    3.696    0.096    2.194    0.302    1.987    0.109    0.116    0.026
   759    120.360300     27.473428  13.533   2.751  -0.571   0.084      45.58    2083.83      43.23    10.896    -0.682     1.418      87451080238043084           20111108-GAC_122N29_B1-02-093    21.1  5525.7    72.9    3.738    0.194    2.186    0.472    2.362    0.316    0.209    0.049
   760    120.845590     27.942086   6.511   0.194  -0.581   0.044      23.74    2077.30      11.66     9.364    -0.290     0.638      87603201107712870           20111108-GAC_122N29_B1-02-178   100.2  6114.8    14.7    3.902    0.039    1.966    0.108    1.927    0.052    0.096    0.015
   761    123.952500     27.697205   6.134   0.622  -0.536   0.137      22.70    2159.92      64.78     9.939    -0.470     1.053      68400044985942668           20111108-GAC_122N29_B1-07-052    28.4  6013.5    45.1    4.098    0.118    2.712    0.359    1.961    0.149    0.140    0.047
   762    123.490570     27.600961  10.277   1.390  -1.018   0.159     266.66    2583.58      30.46    10.308    -0.567     1.249      68400670333185305           20111108-GAC_122N29_B1-07-101    23.9  5922.6    52.5    3.911    0.191    2.619    0.515    2.277    0.196    0.009    0.066
   763    123.375730     27.177295   7.684   0.475  -0.289   0.055       8.75    1870.84      11.43     9.395    -0.334     0.713      68360500363059084           20111108-GAC_122N29_B1-07-163    64.4  5679.1    20.8    3.903    0.047    1.871    0.134    1.881    0.066    0.049    0.020
   764    120.356160     29.892891   5.597   0.568  -0.297   0.103      11.59    2046.85      21.45    10.208    -0.413     1.084      87727071400443750           20111108-GAC_122N29_B1-14-144    34.7  5971.7    38.4    4.011    0.091    1.506    0.266    1.903    0.143    0.112    0.035
   765    120.275060     29.416045   8.785   1.730  -0.133   0.085      45.35    1796.30      15.85     9.633    -0.309     0.774      87721773128797798           20111108-GAC_122N29_B1-14-178    42.0  5160.9    33.2    3.834    0.069    1.662    0.202    1.738    0.100    0.049    0.025
   766    120.249680     29.596605   5.134   0.345  -0.086   0.044      10.20    2138.11      13.82     9.262    -0.226     0.580      87722504991224320           20111108-GAC_122N29_B1-14-201    77.8  5930.3    18.2    3.898    0.040    1.491    0.097    1.811    0.051   -0.014    0.017
   767    121.184450     30.967743   8.602   0.828  -0.354   0.118      42.85    2386.96      17.30     9.834    -0.309     0.921      87775412116334233           20111108-GAC_122N29_B1-16-065    30.4  5745.5    42.6    4.039    0.099    2.256    0.311    2.372    0.120    0.145    0.039
   768    121.162310     30.533420   6.587   0.233   0.271   0.014      49.99    1643.59      19.46     9.063    -0.173     0.495      87768007163140710           20111108-GAC_122N29_B1-16-163    70.9  4933.8    16.5    3.617    0.035    1.506    0.096    1.607    0.039   -0.023    0.011
   769    120.460230     30.676605   9.023   1.088  -0.539   0.050      41.39    2392.64      23.73     9.929    -0.330     0.946      87773034422445772           20111108-GAC_122N29_B1-16-203    33.2  5582.7    43.5    3.794    0.116    1.739    0.310    1.905    0.124    0.153    0.034
   770     11.040238     36.062743   8.498   0.525   0.038   0.032     106.60    1710.37       5.72     8.640     0.760    -0.438      36706611577792576           20111108-M31_012N38_B1-02-209    41.9  5426.8    38.6    3.782    0.084    1.610    0.189    1.941    0.042    0.002    0.025
   771     11.516558     36.569391   5.496   0.462  -0.629   0.165       4.44    1941.71      15.67     9.022     1.363    -0.781      36710975694125990           20111108-M31_012N38_B1-02-244    25.8  5918.1    51.8    4.020    0.134    2.561    0.407    1.680    0.094    0.113    0.049
   772     11.217760     36.205743   6.676   0.483   0.274   0.045     189.82    1141.59       6.79     8.676     0.814    -0.468      36707474007225190           20111108-M31_012N38_B2-02-225    24.2  5032.3    54.5    3.776    0.112    1.182    0.313    1.740    0.044    0.009    0.029
   773     15.133471     36.443465  10.856   1.062  -0.033   0.127      90.73    1559.28       6.65     8.709     0.758    -0.449      36362172810083136           20111108-M31_012N38_B2-07-085    25.2  5557.4    53.8    4.002    0.107    2.496    0.331    2.355    0.050   -0.085    0.042
   774      3.633833     31.590546   5.861   0.896   0.249   0.122      13.83    1708.00       8.74     8.580     0.909    -0.578     286172413795637081                   20111109-B7503-03-165    23.5  5671.7    54.9    4.045    0.109    2.188    0.325    2.057    0.055    0.050    0.042
   775      3.773535     31.461300   9.207   2.019  -0.259   0.041      32.90    1984.69      29.13     8.540     0.816    -0.521     286167249526962060                   20111109-B7503-03-176    30.4  5080.3    45.6    3.704    0.103    1.425    0.299    1.521    0.042    0.117    0.029
   776      2.786293     32.399864   8.354   0.717  -0.633   0.201      23.17    2031.46      16.64     8.669     1.146    -0.700     286201097305234854                   20111109-B7503-14-136    20.7  5885.9    62.7    4.032    0.167    2.049    0.490    2.231    0.082    0.108    0.065
   777      2.525672     32.718655  14.507   0.458  -1.503   0.083     146.42     933.66     196.70     8.472     0.693    -0.413     287404282571655360                   20111109-B7503-16-013    34.5  5532.3    45.1    3.585    0.174    1.144    0.498    1.549    0.036    0.248    0.042
   778      3.794535     33.543678   6.461   0.529  -0.045   0.124      16.39    1657.64      12.07     8.485     0.677    -0.397     286367762652162060                   20111109-B7503-16-146    28.3  5547.4    53.5    3.842    0.113    2.135    0.297    1.802    0.032    0.033    0.044
   779      3.084566     32.953495   7.455   0.296   0.040   0.037       3.55    1866.41       6.63     8.441     0.603    -0.357     286354653982474112                   20111109-B7503-16-189    37.6  5541.0    43.8    3.765    0.099    1.718    0.213    1.924    0.034    0.011    0.029
   780     33.150816     56.896949   5.015   0.284  -0.284   0.036      24.69    1749.93       0.58     8.782     0.628    -0.054      45708945924181209                   20111109-B7505-01-165    40.6  5464.5    37.3    3.517    0.096    0.900    0.224    1.305    0.036    0.086    0.029
   781     71.109899     28.232227   4.486   0.243  -0.603   0.087       2.46    1967.07       0.42     8.720     0.069    -0.099      15777995724247257           20111109-GAC_072N28_B1-03-181    23.1  6410.9    35.8    3.105    0.067    1.848    0.443    1.635    0.030   -0.008    0.026
   782     69.728504     28.512214   6.469   0.289  -0.393   0.123      28.47    1806.21       2.04     9.302     0.163    -0.232      15793787459995020           20111109-GAC_072N28_B1-14-029    24.1  6354.1    49.5    3.446    0.106    1.350    0.392    1.467    0.061    0.023    0.040
   783     70.618986     29.264997   2.801   0.035  -0.317   0.065      18.52    1878.78       2.48     8.730     0.081    -0.098      15809160006930214           20111109-GAC_072N28_B1-14-099    35.0  6382.9    28.9    3.524    0.054    0.590    0.265    1.065    0.026   -0.005    0.020
   784     69.906596     28.855968   2.860   0.213  -0.335   0.123      16.44    1980.28       1.06     9.113     0.138    -0.186      15797680418343756           20111109-GAC_072N28_B1-14-237    21.2  6369.7    51.4    3.785    0.105    2.141    0.431    1.152    0.047    0.019    0.037
   785     71.817903     29.624370   3.769   0.302  -0.693   0.111      44.02    2247.95       1.11     9.136     0.133    -0.159      15830813514052505           20111109-GAC_072N28_B1-15-215    32.7  6539.8    42.5    3.565    0.094    1.448    0.339    1.402    0.042    0.122    0.036
   786     70.193332     29.779422   9.231   0.353  -0.273   0.075     140.70    2262.53       0.23     8.603     0.067    -0.073      15818488246233868           20111109-GAC_072N28_B1-16-206    38.1  5633.0    30.9    3.954    0.062    2.221    0.239    2.147    0.025    0.002    0.023
   787    100.722580     26.936227   7.910   0.986  -0.616   0.136      13.21    2256.65       2.21     9.673    -0.204     0.283     338573272241897203           20111109-GAC_101N28_B1-01-028    24.2  5608.5    46.0    3.876    0.113    1.815    0.428    1.840    0.104    0.127    0.040
   788     99.514075     28.629891   6.726   0.295  -0.558   0.046      56.50    2061.63       4.35     9.287    -0.112     0.207     343418521055759577           20111109-GAC_101N28_B1-03-080    85.0  5935.3    15.5    3.796    0.042    1.837    0.119    1.886    0.049    0.128    0.015
   789     99.641483     28.608894   7.172   0.406  -0.109   0.050      45.36    2281.06      13.61     9.231    -0.107     0.199     343418441598575539           20111109-GAC_101N28_B1-03-081    61.9  5489.0    21.5    3.809    0.045    1.477    0.128    1.852    0.043   -0.023    0.018
   790    100.247730     29.327110   5.730   0.307  -0.555   0.081      89.45    2185.60       5.64     9.378    -0.113     0.242     343460759482107276           20111109-GAC_101N28_B1-03-139    52.4  6122.2    27.7    3.861    0.070    1.988    0.195    1.899    0.062    0.123    0.025
   791    100.123000     29.375251  11.599   0.766  -0.249   0.023      35.21    1681.98       1.16     9.160    -0.091     0.199     343461474164667136           20111109-GAC_101N28_B1-03-206    51.5  5204.5    27.2    3.724    0.063    1.857    0.169    2.011    0.045    0.150    0.018
   792     98.730282     29.797919   5.847   1.020  -0.453   0.064      34.85    2176.00       7.77    10.404    -0.171     0.400     343491415240661004           20111109-GAC_101N28_B1-14-023    20.2  5292.8    67.7    3.724    0.152    1.551    0.469    0.918    0.141    0.186    0.038
   793     99.160479     29.201006   6.165   0.620  -0.481   0.111       3.42    2177.45       6.46    10.019    -0.164     0.336     343427423663925504           20111109-GAC_101N28_B1-14-054    32.4  6071.8    43.1    3.707    0.108    1.516    0.310    1.692    0.113    0.012    0.037
   794    100.886950     30.207642  10.383   0.484  -0.633   0.079      10.69    1852.39       1.85     9.103    -0.078     0.203     343476688656808499           20111109-GAC_101N28_B1-15-006    48.2  5481.2    24.5    3.857    0.061    1.871    0.223    1.981    0.038    0.143    0.024
   795    101.096340     30.370519   4.277   0.270  -0.460   0.074       9.12    1955.53       2.52     9.566    -0.115     0.306      93677305348572070           20111109-GAC_101N28_B1-15-032    50.2  6037.8    25.4    3.827    0.066    1.645    0.194    1.467    0.065    0.127    0.025
   796    100.185000     29.688006   4.348   0.483  -0.392   0.160      38.80    1934.64       6.17    10.692    -0.222     0.501     343476887943325132           20111109-GAC_101N28_B1-15-051    21.3  6146.2    58.9    3.871    0.149    1.746    0.439    1.632    0.181    0.111    0.050
   797    100.034210     29.950374   7.157   0.442  -0.398   0.031       1.61    2001.30       2.04     9.529    -0.112     0.274     343478822396553766           20111109-GAC_101N28_B1-15-090    42.4  5279.7    33.3    3.661    0.079    1.389    0.226    1.287    0.064    0.092    0.023
   798    101.491490     29.606066   3.232   0.262  -0.075   0.085      27.86    2000.10       3.60     9.793    -0.159     0.355     338668300970264486           20111109-GAC_101N28_B1-15-102    38.0  6170.6    36.7    3.675    0.084    0.612    0.220    1.235    0.064   -0.020    0.029
   799    101.281290     30.130786   2.580   0.214  -0.342   0.097       2.87    2300.22       6.50    10.480    -0.203     0.504      93675054785711603           20111109-GAC_101N28_B1-15-136    45.4  6580.5    36.9    3.788    0.083    1.186    0.204    1.101    0.104    0.075    0.030
   800    100.302590     30.166796   4.449   0.319  -0.010   0.056      14.85    2216.16       2.00     9.457    -0.104     0.266     343479818828961024           20111109-GAC_101N28_B1-15-152    57.5  5891.4    23.5    3.931    0.052    1.734    0.134    1.601    0.050   -0.017    0.022
   801    100.807860     29.682294   9.991   0.713  -0.023   0.071       4.36    1955.76       2.84     9.186    -0.093     0.216     343471115507264153           20111109-GAC_101N28_B1-15-190    41.4  5249.2    28.1    4.070    0.053    1.574    0.196    2.097    0.049    0.179    0.018
   802    100.121180     30.571106  12.114   2.536  -0.165   0.110       4.80    1877.29      23.89     8.962    -0.058     0.168     343502135479004454           20111109-GAC_101N28_B1-16-058    31.3  5118.0    42.3    3.860    0.096    2.037    0.280    1.935    0.035    0.142    0.030
   803     99.313989     30.237423   1.928   0.136  -0.301   0.076      28.13    2413.34      13.36    10.399    -0.164     0.425     343495397534315238           20111109-GAC_101N28_B1-16-086    50.6  6386.7    30.4    3.700    0.073    0.423    0.177    0.512    0.087   -0.024    0.027
   804    100.592870     30.512611   3.026   0.442  -0.455   0.183       5.11    2191.68       7.99    10.797    -0.203     0.553     343483375061872691           20111109-GAC_101N28_B1-16-107    24.3  6410.1    67.3    3.663    0.163    1.085    0.400    1.337    0.149    0.074    0.061
   805    118.339160     26.514438   9.039   1.554  -0.520   0.114     135.46    2196.76      55.03     9.962    -0.460     0.856      87417397386523276           20111109-GAC_118N28_B1-01-154    34.0  5276.7    39.4    3.843    0.088    1.612    0.300    1.570    0.134    0.133    0.035
   806    117.482270     27.679169   6.372   0.579  -0.121   0.044      61.54    1937.47      15.15     9.690    -0.348     0.711      87509749491315020           20111109-GAC_118N28_B1-03-023    74.2  5855.3    18.5    3.985    0.040    1.674    0.104    1.889    0.070    0.042    0.018
   807    116.825240     28.556828   4.944   0.453  -0.283   0.018      12.44    2040.17      11.26     9.526    -0.283     0.625      87575809524352064           20111109-GAC_118N28_B1-03-118    76.4  5498.6    18.4    3.649    0.047    1.360    0.110    1.395    0.066    0.066    0.015
   808    117.505150     27.919795   9.522   1.189  -0.240   0.134      27.31    1955.83      20.25    10.547    -0.535     1.113      87547995316050828           20111109-GAC_118N28_B1-03-190    24.7  5733.7    53.0    4.384    0.105    1.139    0.363    2.198    0.204    0.099    0.043
   809    116.184920     29.002422   2.441   0.186  -0.176   0.091      31.91    2038.18      24.37    10.976    -0.553     1.260      87846371848033664           20111109-GAC_118N28_B1-14-003    38.6  6093.3    37.6    3.649    0.089    0.516    0.226    0.788    0.136   -0.074    0.031
   810    116.866340     28.906420  12.101   2.300  -0.388   0.061      30.49    1978.78      70.53    10.085    -0.388     0.885      87877522386928806           20111109-GAC_118N28_B1-14-076    21.2  5109.0    66.9    3.739    0.148    1.459    0.439    1.684    0.171    0.165    0.038
   811    116.433340     28.810980   6.232   0.237  -0.383   0.056       0.25    1992.54       7.13     9.346    -0.237     0.536      87840778082639654           20111109-GAC_118N28_B1-14-222    67.2  5995.9    19.7    3.942    0.050    1.976    0.134    1.872    0.056    0.094    0.019
   812    118.250460     28.689419   4.029   0.210  -0.464   0.054       8.71    2198.03      12.48     9.740    -0.336     0.765      87562364558618265           20111109-GAC_118N28_B1-15-185    83.0  6412.0    19.2    3.818    0.048    1.482    0.114    1.519    0.069    0.078    0.019
   813    116.706060     29.281403   4.484   0.390   0.012   0.018       2.21    1939.73       7.31     9.202    -0.200     0.479      87879989416130124           20111109-GAC_118N28_B1-16-079    66.0  5141.0    22.1    3.656    0.047    1.353    0.113    1.373    0.045    0.024    0.015
   814    117.247010     29.315287   4.861   0.245  -0.028   0.066       4.68    1958.20      11.85     9.390    -0.240     0.577      87881545912285465           20111109-GAC_118N28_B1-16-158    51.1  5951.6    26.8    3.922    0.061    1.779    0.154    1.869    0.050   -0.020    0.025
   815    330.302905     24.304573   4.354   0.411  -0.279   0.181      58.01    1455.83       9.39     7.962     1.284    -0.575     179537419319171660                   20111110-B7601-02-197    21.2  5614.7    71.4    3.557    0.154    1.954    0.423    1.276    0.062    0.027    0.062
   816    330.517075     25.698750   3.482   0.397  -0.157   0.113      58.96    1786.57      19.01     7.881     2.014    -0.866     179580231553282329                   20111110-B7601-03-052    27.4  6284.4    49.7    3.857    0.108    1.343    0.319    1.440    0.104    0.082    0.040
   817    330.812593     24.907864   6.993   0.549  -0.496   0.044      55.99    1487.87      13.22     7.977     1.310    -0.581     179549345584444211                   20111110-B7601-03-244    29.9  5348.6    42.9    3.784    0.101    1.453    0.337    1.544    0.068    0.111    0.028
   818    331.559361     25.809128  11.989   0.851  -0.896   0.130     285.38    1062.50      31.02     8.005     1.308    -0.572     189183232107244070                   20111110-B7601-04-019    28.5  5778.9    37.5    3.947    0.124    1.431    0.422    2.329    0.087    0.117    0.049
   819    331.713889     25.008436   5.727   0.779   0.015   0.157      14.25    1702.88      17.19     7.950     1.630    -0.740     189153648372537804                   20111110-B7601-04-141    20.4  5382.3    63.4    3.827    0.130    1.975    0.399    1.544    0.099    0.039    0.050
   820    331.818594     25.587473   6.290   0.619  -0.136   0.122     122.12    1366.01      12.57     7.975     1.543    -0.687     189163781059410956                   20111110-B7601-04-175    26.7  5632.8    47.8    3.884    0.102    1.874    0.324    1.729    0.096    0.075    0.038
   821    331.659853     25.213621   8.390   0.884  -0.129   0.033      27.54    1810.74      10.54     8.058     0.867    -0.385     189159252445877401                   20111110-B7601-04-178    33.2  5170.8    40.1    3.787    0.091    1.753    0.260    1.659    0.036    0.052    0.025
   822    332.282572     24.602795   4.941   0.401  -0.673   0.116      82.86    1294.99      15.06     7.975     1.476    -0.690     187949312054943104                   20111110-B7601-05-110    38.2  6303.0    41.7    3.798    0.102    2.129    0.289    1.915    0.074    0.192    0.037
   823    333.659690     24.698399  12.309   1.309  -0.877   0.159      39.57    1432.61      46.86     8.022     1.332    -0.640     187936526796277824                   20111110-B7601-06-009    21.1  5654.7    48.1    3.907    0.149    2.290    0.532    2.179    0.078    0.237    0.049
   824    334.012782     25.024118   5.332   0.533  -0.277   0.083      25.88    1976.53      11.73     8.059     1.098    -0.524     187940045233505433                   20111110-B7601-06-176    37.0  5809.2    32.1    3.879    0.073    1.490    0.247    1.669    0.047    0.043    0.027
   825    333.604575     24.862146   7.149   0.507  -0.303   0.035       6.81    1667.82      10.41     8.043     1.165    -0.554     187937227734971648                   20111110-B7601-06-249    34.1  5491.8    37.0    3.599    0.093    1.436    0.271    1.745    0.058    0.047    0.026
   826    332.772537     24.019913  11.038   1.175  -0.539   0.174      27.90    1761.51      13.72     8.005     1.255    -0.605     187922174303943180                   20111110-B7601-07-047    22.3  5705.9    57.4    3.902    0.140    1.923    0.445    2.288    0.083    0.178    0.055
   827    333.492466     24.155006  11.830   1.043  -0.631   0.144      99.75    1229.39      16.08     8.027     1.200    -0.585     187919450006415948                   20111110-B7601-07-069    26.0  5656.7    43.7    3.954    0.118    1.925    0.405    2.304    0.073    0.239    0.044
   828    333.853020     24.145361   3.943   0.360  -0.632   0.070       1.95    1804.74      17.64     7.981     1.623    -0.802     187927359618065459                   20111110-B7601-07-190    22.5  5599.2    56.9    3.342    0.171    1.447    0.457    1.204    0.075    0.116    0.045
   829    330.205260     25.451540   5.855   0.602   0.238   0.042       1.95    1713.56       9.58     7.982     1.266    -0.541     179577022353729139                   20111110-B7601-10-249    25.1  5375.5    53.2    3.773    0.112    1.901    0.305    1.686    0.066    0.025    0.032
   830    331.850422     27.733212   5.673   0.554  -0.143   0.119      38.72    1676.93       8.56     8.044     1.281    -0.523     189322901007722572                   20111110-B7601-11-126    27.0  5845.7    48.2    4.071    0.109    2.110    0.322    1.671    0.068    0.073    0.046
   831    331.818966     26.644981   6.740   0.675  -0.032   0.154      26.55    1640.79       8.39     8.044     1.135    -0.482     189201724518434496                   20111110-B7601-15-009    21.4  5506.7    65.0    4.084    0.130    1.875    0.387    1.752    0.059   -0.008    0.050
   832    332.163183     26.783342   4.086   0.246  -0.088   0.116      24.49    1708.36       4.71     8.076     0.912    -0.387     189200095866847372                   20111110-B7601-15-137    29.7  5926.8    48.9    3.900    0.107    1.654    0.287    1.506    0.038   -0.023    0.045
   833    331.472357     27.001898  10.826   1.060  -0.230   0.148      40.65    1961.84      18.57     8.049     1.084    -0.450     189281483779130137                   20111110-B7601-15-158    23.5  5479.5    58.5    3.993    0.119    2.696    0.379    2.129    0.064    0.063    0.052
   834    330.829632     27.657850  11.067   0.465  -0.349   0.059      30.05    1509.78       3.64     8.108     0.586    -0.228     189309534639849715                   20111110-B7601-16-231    21.7  5295.6    61.3    3.661    0.153    1.577    0.425    2.152    0.034    0.322    0.038
   835      2.722131     27.276814  16.828   1.328  -0.746   0.153     660.98      22.83      53.53     8.498     0.791    -0.581     285378075056131916                   20111110-B7603-03-182    24.6  5732.5    43.6    4.037    0.127    2.328    0.446    2.687    0.051    0.200    0.050
   836     65.270067     44.745983  13.262   0.319  -1.134   0.013     304.02     658.32      83.57     8.385     0.087    -0.004      23266783165229248                   20111110-B7607-06-180   216.9  5704.0     4.6    3.901    0.017    2.083    0.194    2.182    0.031    0.296    0.010
   837     89.239910     27.264076   8.668   0.824  -0.337   0.140      11.30    1846.22       6.94     9.302    -0.053     0.037     343083974027333312           20111110-GAC_089N28_B1-01-145    21.2  5959.4    58.7    4.162    0.122    1.209    0.431    1.831    0.056    0.132    0.045
   838     88.013882     27.510347  15.790   1.130  -0.579   0.166       9.75    1898.59       0.60     9.156    -0.033     0.019     343101401286509299           20111110-GAC_089N28_B1-02-244    20.1  5780.3    58.2    4.244    0.135    2.836    0.492    2.435    0.063    0.110    0.048
   839     88.430536     28.939680   9.539   2.235  -0.500   0.051      34.82    1947.86       1.94     9.346    -0.019     0.042     344358435134971379           20111110-GAC_089N28_B1-04-169    23.7  5265.0    48.6    3.505    0.118    0.976    0.416    1.187    0.058    0.122    0.031
   840     91.633858     28.040024   3.255   0.382  -0.551   0.153       6.35    2056.75       0.61    10.175    -0.108     0.136     343053640820569638           20111110-GAC_089N28_B1-06-121    30.9  6652.7    57.3    3.490    0.123    1.100    0.334    1.079    0.086    0.031    0.042
   841     91.085830     28.259175  12.649   0.971  -0.021   0.048      14.51    1847.62       0.27     9.360    -0.055     0.078     343058152254313894           20111110-GAC_089N28_B1-06-190    20.5  5059.9    59.6    3.658    0.123    1.406    0.401    1.268    0.057    0.001    0.031
   842     91.073273     27.842148  18.617   0.814  -0.866   0.097     410.25     614.18      57.70     9.055    -0.046     0.057     343055348929285683           20111110-GAC_089N28_B1-06-212    32.7  5428.8    28.8    3.891    0.084    2.078    0.369    2.080    0.046    0.205    0.031
   843     90.501759     27.553741   6.000   0.430  -0.210   0.160      25.31    1818.93       3.21     9.658    -0.078     0.074     343046023696270707           20111110-GAC_089N28_B1-07-109    22.3  6328.0    63.7    4.002    0.143    2.048    0.395    1.386    0.069   -0.048    0.052
   844     90.185821     27.635040   6.676   0.254  -0.355   0.102      33.67    1748.24       0.18     9.378    -0.059     0.058     343119539792574067           20111110-GAC_089N28_B1-07-113    30.2  5981.2    36.8    3.790    0.096    1.976    0.313    1.453    0.051    0.133    0.035
   845     87.165895     28.825337  10.276   1.255  -0.901   0.108     156.10    1448.06       0.66     9.273    -0.008     0.021     344343100383591462           20111110-GAC_089N28_B1-10-230    38.0  6207.8    41.3    3.923    0.122    2.024    0.328    1.988    0.046    0.183    0.040
   846     91.678310     29.529270   8.559   0.919  -0.034   0.147       0.48    1949.95       1.07     9.080    -0.028     0.079     343744024171688960           20111110-GAC_089N28_B1-13-024    21.4  5780.4    63.0    3.922    0.128    2.063    0.388    1.955    0.039    0.008    0.050
   847     87.331212     29.489320   5.084   0.392  -0.731   0.129      15.66    1842.92       0.45     9.323     0.001     0.031     344353263994152972           20111110-GAC_089N28_B1-14-156    36.1  6438.7    46.9    3.794    0.118    1.423    0.315    1.629    0.050    0.016    0.041
   848     88.415625     29.782966   8.198   0.543  -0.530   0.093      33.85    2108.68       0.26     9.315    -0.003     0.050     344369657025457036           20111110-GAC_089N28_B1-15-227    36.1  6123.8    31.0    3.786    0.085    1.171    0.284    1.385    0.045    0.074    0.030
   849     88.531118     29.642354   9.423   0.823  -0.314   0.072      36.62    1623.68      14.95     9.011    -0.005     0.039     344369103404121510           20111110-GAC_089N28_B1-15-241    40.9  5863.6    26.6    3.965    0.064    1.523    0.225    2.007    0.039    0.115    0.024
   850     87.760014     27.545246   5.488   0.295  -0.715   0.079      27.15    1928.74       7.44     9.138    -0.030     0.016     343102260279942028           20111110-GAC_089N28_B2-02-030    39.2  6003.2    27.3    3.540    0.080    1.653    0.287    1.564    0.042    0.143    0.025
   851     87.878329     29.524499   2.209   0.063  -0.199   0.082      45.89    1752.69       0.93     9.717    -0.004     0.050     344385324636267584           20111110-GAC_089N28_B2-03-122    41.4  6440.1    37.0    3.444    0.073    1.058    0.211    0.716    0.059   -0.020    0.026
   852     89.050704     29.392720   6.601   0.391  -0.328   0.089      84.79    1610.67       0.20     9.149    -0.013     0.049     344361682130205504           20111110-GAC_089N28_B2-04-045    29.2  5906.9    33.0    3.818    0.080    1.738    0.320    1.963    0.059    0.135    0.028
   853     89.029698     28.764633   3.789   0.388  -0.296   0.078      16.60    1822.18       0.21     9.324    -0.026     0.049     343156081374310156           20111110-GAC_089N28_B2-04-197    41.0  6360.5    29.2    3.761    0.066    1.403    0.223    1.457    0.043    0.017    0.023
   854     89.429008     27.731696   7.185   0.334  -0.821   0.074       1.91    2033.80       1.66     9.091    -0.038     0.038     343088031912373836           20111110-GAC_089N28_B2-05-144    37.7  5838.0    24.6    3.438    0.073    1.414    0.316    1.801    0.042    0.216    0.025
   855     88.126938     28.017019   8.440   0.439  -0.759   0.080      28.30    1899.64       0.04     9.028    -0.023     0.023     343113437502986137           20111110-GAC_089N28_B2-05-184    37.0  5828.7    27.0    3.622    0.075    1.900    0.312    1.931    0.038    0.266    0.025
   856     91.752567     28.423460   4.355   0.332  -0.444   0.085       6.37    1962.29       0.63     9.362    -0.058     0.090     343660031790984230           20111110-GAC_089N28_B2-06-161    36.7  5844.8    31.2    3.879    0.075    1.653    0.268    1.348    0.052    0.091    0.024
   857     87.490325     27.886087   5.129   0.344  -0.156   0.093      17.61    2205.68       1.44     9.342    -0.028     0.017     344304528141303552           20111110-GAC_089N28_B2-10-168    32.0  5836.6    37.9    3.959    0.081    2.189    0.273    1.755    0.067    0.127    0.027
   858     88.686156     30.445386   2.280   0.139  -0.150   0.159      49.56    1737.16       0.19     9.739     0.008     0.079     344401566914439257           20111110-GAC_089N28_B2-11-086    21.8  6621.9    69.5    3.693    0.123    1.167    0.394    0.894    0.066    0.015    0.047
   859     91.348803     29.161391   4.869   0.486  -0.668   0.165       3.81    2104.46       4.42     9.702    -0.053     0.114     343740423700762982           20111110-GAC_089N28_B2-13-224    23.7  6126.7    57.3    3.583    0.156    1.817    0.445    1.388    0.069   -0.004    0.055
   860     90.804067     29.513035   5.600   0.371  -0.201   0.107      53.39    1760.47       0.22     9.178    -0.025     0.074     343765777751801830           20111110-GAC_089N28_B2-13-226    29.6  5914.1    43.0    3.883    0.093    1.737    0.300    1.749    0.050    0.069    0.036
   861     88.625948     29.932894   3.749   0.279  -0.096   0.106      91.93    1737.45       0.11     9.490    -0.003     0.061     344370443863459852           20111110-GAC_089N28_B2-15-011    24.9  6021.5    43.9    3.811    0.095    0.885    0.342    1.408    0.067    0.051    0.032
   862     88.861540     30.388284   6.601   0.393  -0.727   0.145      52.68    2192.97      60.05     9.004     0.002     0.048     344399993238446169           20111110-GAC_089N28_B2-15-223    21.9  6013.4    47.4    4.229    0.133    2.552    0.487    1.950    0.035    0.177    0.048
   863     87.703511     28.431989   5.482   0.498  -0.444   0.110       3.12    1913.37       0.22     9.213    -0.018     0.024     344316897647198310           20111110-GAC_089N28_B3-03-232    28.4  6127.4    40.9    3.693    0.100    1.296    0.345    1.877    0.044    0.115    0.032
   864     88.552648     28.056703   2.628   0.230  -0.519   0.185      27.99    2240.97       0.07     9.921    -0.052     0.048     343114633221917452           20111110-GAC_089N28_B3-05-070    21.1  6470.2    60.2    3.867    0.151    1.733    0.462    1.040    0.086    0.087    0.053
   865     89.105301     28.019339   3.596   0.234  -0.489   0.127       5.93    1942.07       1.60     9.366    -0.042     0.044     343109029148565120           20111110-GAC_089N28_B3-05-156    21.4  6264.8    48.8    3.048    0.100    0.856    0.452    1.303    0.054    0.118    0.040
   866     90.151921     28.762173  10.742   1.119  -0.788   0.146      95.47    2288.18       5.81     9.060    -0.028     0.053     343141729311558617           20111110-GAC_089N28_B3-08-048    21.2  5833.2    46.3    3.762    0.143    2.106    0.510    2.108    0.041    0.248    0.050
   867     90.453773     29.196012   2.410   0.130  -0.426   0.193      31.80    2252.30       0.48    10.008    -0.050     0.114     343164145604970483           20111110-GAC_089N28_B3-09-137    23.2  6756.5    73.5    3.843    0.144    1.771    0.411    0.826    0.086    0.034    0.057
   868    113.036460     26.842710   3.999   0.284  -0.297   0.071      11.77    2031.76       6.98     9.582    -0.307     0.542      87230899598641203           20111110-GAC_113N28_B1-01-061    50.3  6295.3    29.7    3.765    0.070    1.334    0.178    1.521    0.054    0.020    0.025
   869    113.524260     26.882702  10.735   1.264  -0.437   0.151       2.96    2087.93      18.60     9.505    -0.294     0.525      87211438242728486           20111110-GAC_113N28_B1-01-173    22.5  5533.6    57.4    3.979    0.121    1.931    0.425    2.177    0.088    0.155    0.047
   870    111.504110     27.504484  14.573   1.494  -0.673   0.120     158.13    1240.80      39.59     9.173    -0.196     0.365      87281710779696076           20111110-GAC_113N28_B1-02-171    29.3  5355.2    37.8    3.829    0.092    1.778    0.371    2.220    0.048    0.256    0.032
   871    111.653830     27.473984  10.857   1.496  -0.150   0.041       7.90    2045.24      18.01     9.129    -0.189     0.352      87282470129912780           20111110-GAC_113N28_B1-02-185    26.3  5047.1    49.2    3.746    0.109    2.023    0.331    1.868    0.045    0.045    0.028
   872    113.215290     29.268606   4.366   0.609  -0.401   0.155     175.72    1488.28      17.85    10.630    -0.431     0.982      87341651343207680           20111110-GAC_113N28_B1-04-031    21.4  5973.6    54.0    3.498    0.144    0.771    0.438    1.452    0.172   -0.011    0.047
   873    113.870050     28.417652   5.335   0.656  -0.508   0.038       3.69    1989.30      10.31     9.738    -0.304     0.638      87256562887193075           20111110-GAC_113N28_B1-04-107    38.8  5543.2    33.6    3.698    0.090    1.492    0.261    1.442    0.090    0.117    0.026
   874    113.670020     29.197776   8.138   0.453   0.201   0.069       1.47    1972.36      12.39     9.147    -0.174     0.401      87940228909318387           20111110-GAC_113N28_B1-04-219    37.7  5628.9    29.4    4.075    0.061    1.986    0.201    2.215    0.053    0.013    0.022
   875    113.443230     27.535655   3.239   0.375  -0.664   0.081      17.90    2175.23      10.50     9.948    -0.369     0.701      87240609660666393           20111110-GAC_113N28_B1-05-034    46.6  5642.0    26.7    3.424    0.074    1.553    0.235    1.095    0.088    0.128    0.027
   876    113.516260     27.966060   5.424   0.226  -0.718   0.066      24.40    2286.55       7.76     9.593    -0.285     0.568      87252281663801203           20111110-GAC_113N28_B1-05-172    72.3  6289.4    22.6    3.839    0.060    2.132    0.155    1.879    0.063    0.182    0.022
   877    112.712250     27.867822   6.059   0.287  -0.622   0.080       2.41    1977.77      15.23     9.579    -0.278     0.542      87318901760497536           20111110-GAC_113N28_B1-05-180    51.0  5852.6    26.8    3.614    0.072    1.688    0.208    1.757    0.064    0.141    0.025
   878    112.528970     27.792845   6.100   0.634  -0.752   0.143     111.91    2071.17      16.69    10.475    -0.456     0.874      87316544682450905           20111110-GAC_113N28_B1-05-182    30.2  6164.4    51.5    3.837    0.138    2.195    0.375    1.787    0.156    0.058    0.046
   879    115.752430     27.423385   5.181   0.738  -0.112   0.042      23.04    1847.67      12.89     9.828    -0.371     0.721      87520507525304819           20111110-GAC_113N28_B1-07-144    23.6  5097.9    52.3    3.744    0.116    0.826    0.362    1.185    0.097    0.014    0.032
   880    114.902830     28.154404   4.959   0.353  -0.466   0.063      20.12    2269.88       9.00     9.583    -0.290     0.599      87830487340974220           20111110-GAC_113N28_B1-08-055    55.6  5805.1    21.6    3.765    0.053    1.731    0.174    1.527    0.062    0.135    0.021
   881    115.252590     28.496416   4.730   0.550  -0.314   0.142      90.82    2039.26      14.68    10.231    -0.414     0.888      87834005778176704           20111110-GAC_113N28_B1-08-085    24.9  6041.3    54.5    3.930    0.125    1.914    0.371    1.670    0.133    0.032    0.049
   882    114.467990     27.381152   9.222   0.825  -0.355   0.126      70.85    2039.67       6.43     9.133    -0.208     0.399      87223701233349580           20111110-GAC_113N28_B1-08-203    27.0  5755.6    46.8    3.939    0.103    1.781    0.348    2.146    0.053    0.053    0.043
   883    114.157040     30.085409  10.877   1.451  -0.255   0.141      31.33    1684.32      12.40     9.084    -0.151     0.388      87956384858282483           20111110-GAC_113N28_B1-09-085    23.3  5172.7    54.6    3.870    0.123    2.510    0.386    1.946    0.047    0.178    0.039
   884    114.251700     29.232000   9.752   0.541  -0.493   0.032      19.38    2106.58      38.84     9.098    -0.168     0.391      87937088429236774           20111110-GAC_113N28_B1-09-161    41.7  5359.8    31.9    3.716    0.079    1.567    0.241    2.034    0.046    0.122    0.022
   885    114.092080     29.334507   6.669   0.379  -0.692   0.082      79.58    1739.71       5.60     9.299    -0.201     0.472      87938723952773555           20111110-GAC_113N28_B1-09-173    49.6  6124.1    26.2    3.866    0.077    1.932    0.224    2.094    0.047    0.144    0.028
   886    112.072650     28.093565   8.781   0.838   0.105   0.111      51.84    1671.49      10.98     9.580    -0.267     0.529      87323698379960486           20111110-GAC_113N28_B1-10-224    26.9  5473.0    48.0    4.010    0.098    1.959    0.297    2.085    0.085    0.033    0.033
   887    111.877210     28.643772   8.635   0.813  -0.214   0.099      44.08    1685.19       5.64     9.439    -0.226     0.476      87347568090131379           20111110-GAC_113N28_B1-10-233    35.4  5656.2    40.9    3.904    0.089    2.193    0.251    2.090    0.068    0.031    0.034
   888    111.626080     28.669811   6.561   0.469  -0.650   0.151      34.99    2142.00      15.57     9.867    -0.299     0.628      87350282509452006           20111110-GAC_113N28_B1-10-243    28.8  6154.8    49.0    4.050    0.133    2.284    0.374    1.987    0.108    0.064    0.047
   889    111.786880     28.551446   3.499   0.306  -0.520   0.034      13.55    1911.47      11.63     9.746    -0.283     0.587      87345111368839449           20111110-GAC_113N28_B1-10-244    46.2  5400.2    32.3    3.610    0.080    1.018    0.219    1.076    0.068    0.100    0.024
   890    115.639170     29.066810   6.264   0.784  -0.378   0.175      32.78    1949.50      10.72     9.762    -0.306     0.703      87866066420502848           20111110-GAC_113N28_B1-13-211    20.2  5885.8    61.9    3.811    0.148    2.069    0.455    2.072    0.092    0.155    0.060
   891    112.173470     29.520305   8.311   0.863  -0.494   0.058       1.30    2110.71      12.67     9.689    -0.250     0.584      87366108175350041           20111110-GAC_113N28_B1-14-076    23.1  5315.0    60.4    3.773    0.135    1.349    0.425    1.654    0.094    0.117    0.035
   892    112.098990     29.470663   3.861   0.335  -0.349   0.060      34.94    1760.67      11.82     9.657    -0.245     0.570      87365939812632268           20111110-GAC_113N28_B1-14-087    61.9  6172.5    24.4    3.674    0.059    1.311    0.145    1.372    0.066    0.021    0.020
   893    111.501260     29.138485   8.134   0.730  -0.151   0.119       9.81    1891.31      12.63     9.528    -0.227     0.505      88555897009326630           20111110-GAC_113N28_B1-14-215    26.0  5580.3    50.9    3.914    0.101    1.732    0.335    1.951    0.072    0.004    0.035
   894    112.890580     30.030478   4.304   0.319  -0.432   0.095      10.02    2167.76      11.66     9.585    -0.225     0.566      87969448001223270           20111110-GAC_113N28_B1-15-166    40.0  6257.4    35.6    3.900    0.089    1.752    0.244    1.593    0.083    0.050    0.032
   895    112.577280     29.870623   4.753   0.323  -0.523   0.105      52.86    2227.47       9.98     9.530    -0.218     0.536      87369369344103219           20111110-GAC_113N28_B1-15-175    38.8  6280.6    37.0    3.833    0.092    1.314    0.264    1.820    0.067    0.116    0.032
   896    111.681580     30.081719   2.788   0.257  -0.490   0.056      37.48    2120.18      13.52    10.065    -0.288     0.718      88574753204202227           20111110-GAC_113N28_B1-16-076    24.8  5359.3    55.7    3.782    0.132    1.361    0.399    0.740    0.097    0.123    0.036
   897    112.659900     30.587808   4.540   0.392  -0.382   0.157      50.33    1663.98      22.23     9.608    -0.213     0.574      89176598810983769           20111110-GAC_113N28_B1-16-137    21.7  5840.1    56.2    3.854    0.139    1.475    0.430    1.448    0.083    0.254    0.050
   898    139.161146     27.360338   7.746   0.603   0.330   0.040      19.97    1884.42      24.22     9.181    -0.358     0.993      69510386803305344                   20111111-B7708-04-160    22.7  5303.5    50.6    3.772    0.105    1.608    0.331    2.007    0.084    0.037    0.030
   899    138.644003     27.412279   6.193   0.531  -0.863   0.078      33.86    1959.00      42.80     9.080    -0.318     0.879      69507002369067724                   20111111-B7708-04-169    50.2  5939.9    24.5    4.008    0.076    2.125    0.244    1.651    0.069    0.165    0.028
   900    350.584986     23.955990   6.516   0.582  -0.653   0.165      31.27    1879.10      51.43     8.416     1.675    -1.155     284069432880892979                20111112-B87802_1-01-076    25.2  6059.0    52.6    4.371    0.136    2.365    0.421    1.994    0.132    0.142    0.055
   901    348.851383     24.358009  11.266   1.067  -0.583   0.132      76.74    1549.87      59.10     8.309     1.134    -0.746     283949967506599526                20111112-B87802_1-02-042    28.4  5325.1    42.4    3.852    0.097    1.850    0.367    2.015    0.075    0.185    0.037
   902    348.817739     24.038208   7.112   0.695   0.040   0.119      13.05    1822.92      17.15     8.314     1.218    -0.810     283948507217714470                20111112-B87802_1-02-088    24.9  5422.9    50.1    3.896    0.103    1.929    0.328    1.849    0.079    0.029    0.038
   903    349.361889     24.092016   5.870   0.950   0.270   0.095      80.03    1438.55      16.80     8.331     1.261    -0.846     284093165152173619                20111112-B87802_1-02-135    27.6  5626.8    43.8    3.935    0.088    1.738    0.275    2.039    0.085    0.009    0.032
   904    350.121508     25.348894   7.974   0.608  -0.522   0.118      31.45    1873.82      67.36     8.412     1.600    -1.045     284117436871348979                20111112-B87802_1-03-008    30.4  5825.5    38.9    3.823    0.100    1.920    0.335    1.935    0.129    0.100    0.038
   905    349.064149     26.082157   6.265   0.351  -0.528   0.096     120.49    1613.50      19.77     8.378     1.485    -0.929     284426561129523622                20111112-B87802_1-03-052    42.4  6167.8    33.5    3.865    0.085    1.971    0.241    1.939    0.098    0.092    0.031
   906    349.176409     26.473480   7.106   0.464  -0.542   0.040       4.41    1837.30      13.56     8.327     1.062    -0.654     284448468898688870                20111112-B87802_1-03-103    38.6  5302.8    37.7    3.561    0.091    1.175    0.267    1.458    0.056    0.198    0.024
   907    349.893725     26.193766   4.932   0.299   0.045   0.051      19.94    1609.87      14.62     8.356     1.188    -0.748     284460515422984243                20111112-B87802_1-03-132    60.9  5680.0    21.4    3.763    0.047    1.808    0.122    1.654    0.061    0.005    0.018
   908    349.429537     26.313650  11.021   1.054  -0.458   0.148       1.83    1743.64      37.74     8.365     1.311    -0.817     284429612274307161                20111112-B87802_1-03-218    23.8  5694.1    50.2    3.948    0.122    2.130    0.407    2.583    0.101    0.184    0.045
   909    349.207356     25.583984  12.855   0.937  -1.472   0.099      66.03    1453.55      15.99     8.350     1.297    -0.826     284418613722041958                20111112-B87802_1-03-228    31.8  6047.4    53.9    4.019    0.165    2.884    0.521    2.646    0.102    0.210    0.057
   910    350.992958     26.210169  11.144   1.724  -0.398   0.154     109.68    1479.40      52.26     8.441     1.558    -1.003     284160575522881203                20111112-B87802_1-04-051    23.0  5384.7    55.6    3.950    0.118    2.032    0.411    2.040    0.136    0.206    0.043
   911    350.795161     25.373770   3.599   0.281   0.015   0.024       4.44    1761.52      16.07     8.368     1.200    -0.789     284149137165962726                20111112-B87802_1-04-091    46.3  5124.9    29.4    3.613    0.064    0.960    0.170    1.037    0.057   -0.011    0.019
   912    350.566697     25.316784   9.915   0.983  -0.361   0.098      70.33    1590.02      40.27     8.374     1.276    -0.839     284111798438290201                20111112-B87802_1-04-142    37.7  5519.7    35.5    3.851    0.078    2.046    0.251    2.015    0.085    0.080    0.031
   913    350.584187     25.729097  11.690   0.945  -0.756   0.085      30.29    1857.03       9.64     8.310     0.836    -0.539     284156277119594355                20111112-B87802_1-04-180    45.8  5760.8    24.6    3.963    0.074    1.953    0.252    2.487    0.048    0.254    0.027
   914    352.336762     25.006285   9.808   0.911  -0.943   0.125      66.91    1765.52      13.84     8.365     1.021    -0.696     284048476876443776                20111112-B87802_1-06-017    25.7  5894.2    42.9    4.118    0.122    1.948    0.471    2.139    0.067    0.205    0.044
   915    352.499778     25.861748  13.605   1.347  -0.721   0.117      29.52    1636.85      11.83     8.345     0.863    -0.571     284140268917498457                20111112-B87802_1-06-038    32.8  5737.0    35.6    4.336    0.093    2.706    0.342    2.683    0.057    0.166    0.036
   916    352.418095     25.850960  11.703   0.878  -0.467   0.178       8.93    1687.11      15.49     8.360     0.952    -0.631     284140317021124339                20111112-B87802_1-06-047    20.0  5488.2    65.2    3.844    0.142    1.268    0.474    2.209    0.057    0.098    0.048
   917    352.950983     25.588522  18.719   0.934  -0.643   0.155      12.53    1887.24       7.67     8.331     0.769    -0.517     284061890918321011                20111112-B87802_1-06-132    23.3  5524.1    47.5    4.612    0.108    3.872    0.447    2.956    0.051    0.108    0.044
   918    352.119271     24.241188   7.620   0.770   0.257   0.112      18.17    2005.26      21.71     8.395     1.257    -0.878     284038261726218739                20111112-B87802_1-07-071    23.2  5474.4    49.6    3.915    0.101    1.772    0.329    2.031    0.095   -0.014    0.036
   919    351.594246     24.482723   6.239   0.685   0.036   0.119       6.19    1927.29      25.28     8.425     1.493    -1.028     284007750278554035                20111112-B87802_1-07-112    24.4  5601.9    50.3    3.883    0.107    1.438    0.334    1.748    0.107   -0.051    0.042
   920    352.723388     24.561460   8.750   0.742  -0.332   0.113      10.34    1728.91      19.51     8.381     1.087    -0.757     284041240715551219                20111112-B87802_1-07-126    28.9  5770.5    42.3    4.128    0.094    2.378    0.324    2.053    0.070    0.030    0.038
   921    351.730331     24.029230   7.664   0.758  -0.513   0.037      12.54    1666.87      26.38     8.362     1.126    -0.786     284000163648319936                20111112-B87802_1-07-242    40.4  5199.3    36.0    3.708    0.083    1.400    0.251    1.375    0.060    0.129    0.024
   922    351.372890     24.742048  13.718   0.841  -0.882   0.089     181.89    1256.99      32.48     8.318     0.855    -0.578     284083874278901376                20111112-B87802_1-08-111    38.2  5797.7    28.4    3.947    0.091    2.300    0.322    2.673    0.055    0.234    0.033
   923    351.161535     24.540764  11.592   0.830  -0.237   0.092      27.46    1938.72      16.67     8.316     0.877    -0.594     284082939694014067                20111112-B87802_1-08-204    33.1  5435.7    37.4    3.958    0.074    2.250    0.272    2.193    0.051    0.155    0.026
   924    351.543803     27.030178   5.087   0.477  -0.519   0.093     156.53    1670.02      19.60     8.386     1.121    -0.704     284176384438480243                20111112-B87802_1-09-061    42.7  5966.7    31.0    3.783    0.081    1.864    0.238    1.608    0.056    0.054    0.032
   925    352.151394     26.321085   6.307   0.605  -0.333   0.176      54.92    2163.59      34.37     8.495     1.665    -1.088     284147649389289126                20111112-B87802_1-09-142    20.9  5534.2    67.3    3.970    0.138    2.167    0.437    1.622    0.119    0.105    0.059
   926    351.781742     26.823069   7.149   0.553  -0.451   0.141      55.18    2139.18      18.55     8.363     0.985    -0.625     284174553064431193                20111112-B87802_1-09-199    27.3  5840.0    46.6    3.915    0.112    2.237    0.359    2.058    0.054    0.121    0.048
   927    351.487758     26.432579  11.732   0.725  -0.770   0.103      73.46    1786.85      13.77     8.340     0.903    -0.577     284166224263836620                20111112-B87802_1-09-204    37.1  5799.6    29.4    4.023    0.090    2.266    0.312    2.504    0.057    0.202    0.037
   928    351.378747     26.526133   5.471   0.302  -0.134   0.039      91.14    2158.18      10.73     8.323     0.810    -0.514     284171106782658086                20111112-B87802_1-09-224    30.3  5383.2    46.1    3.799    0.106    1.712    0.286    1.584    0.039    0.075    0.029
   929    348.297801     25.665611   9.275   0.728  -0.155   0.099      50.49    1572.67      11.53     8.303     1.061    -0.661     284431766629865126                20111112-B87802_1-10-006    33.0  5458.6    41.1    3.866    0.086    2.461    0.264    2.086    0.071    0.117    0.035
   930    348.413079     24.963634  12.269   1.592  -0.343   0.057      19.83    1749.88      27.84     8.323     1.277    -0.819     284404663668261363                20111112-B87802_1-10-181    21.6  5130.4    65.2    3.753    0.148    2.138    0.425    1.878    0.088    0.165    0.036
   931    349.032554     25.475636   8.772   1.074  -0.388   0.115      32.65    1598.24      16.64     8.346     1.308    -0.833     284409092638557772                20111112-B87802_1-10-217    31.3  5279.0    43.8    3.889    0.090    1.847    0.307    1.851    0.086    0.124    0.036
   932    350.996038     27.732519   8.331   0.520  -0.310   0.096      22.12    1682.19       5.31     8.301     0.678    -0.408     284484941760976793                20111112-B87802_1-11-051    34.6  5778.7    35.9    4.051    0.081    2.597    0.268    2.266    0.037    0.143    0.032
   933    349.869683     28.069818   3.011   0.358   0.134   0.142      62.88    1652.45      34.62     8.514     2.033    -1.206     284510756232441868                20111112-B87802_1-11-166    22.2  6033.6    59.4    3.837    0.131    0.935    0.355    1.204    0.125    0.033    0.049
   934    350.782747     27.941425   7.229   0.671  -0.597   0.161      72.21    1659.31      15.55     8.388     1.170    -0.704     284505495756524006                20111112-B87802_1-11-177    24.0  5911.7    50.3    4.262    0.132    2.553    0.428    2.351    0.075    0.179    0.050
   935    352.051693     27.951542   8.855   0.831  -0.175   0.109     136.90    1644.54       5.82     8.294     0.573    -0.347     286884209706087590                20111112-B87802_1-12-042    29.2  5260.0    45.4    3.929    0.087    1.715    0.301    1.847    0.027    0.044    0.032
   936    352.509652     25.983763   2.733   0.261  -0.324   0.134      20.51    1763.59      32.44     8.521     1.766    -1.175     284140605642933977                20111112-B87802_1-13-096    31.3  6415.5    52.4    3.947    0.115    1.834    0.299    1.420    0.103    0.131    0.045
   937    347.940442     25.950098  10.812   1.101  -0.705   0.150     106.28    1227.59      30.87     8.293     1.005    -0.616     284438734784803916                20111112-B87802_1-14-041    25.0  5836.0    48.5    4.021    0.130    1.972    0.432    2.506    0.060    0.234    0.046
   938    348.407000     25.997202   9.597   0.851  -0.706   0.111      18.73    1812.54      74.26     8.322     1.176    -0.727     284436662892589939                20111112-B87802_1-14-183    34.7  5884.8    34.3    4.123    0.097    2.323    0.322    2.355    0.079    0.222    0.036
   939    350.237084     24.224264  13.057   1.297  -0.435   0.157      59.28    1549.45      13.58     8.315     0.991    -0.669     284076421222044902                20111112-B87802_2-01-056    20.5  5654.4    56.9    4.282    0.120    2.061    0.460    2.522    0.078    0.186    0.047
   940    350.797366     24.099188   8.430   0.855   0.280   0.094      58.71    1771.87      12.13     8.307     0.877    -0.600     284079084531357900                20111112-B87802_2-01-143    28.1  5436.1    41.4    3.886    0.083    2.081    0.269    2.181    0.057    0.050    0.028
   941    348.782106     24.806068   5.096   0.721  -0.467   0.064      67.53    2153.05      16.09     8.318     1.183    -0.767     284402694855257945                20111112-B87802_2-02-184    20.3  5285.8    65.3    3.759    0.151    1.189    0.468    1.344    0.062    0.210    0.039
   942    349.919117     25.418959  12.419   0.845  -0.401   0.111     213.25    1008.30      15.32     8.302     0.864    -0.556     284116687829044825                20111112-B87802_2-03-010    29.0  5630.0    41.2    4.497    0.084    3.327    0.332    2.581    0.055    0.255    0.032
   943    349.386462     25.781864  14.461   1.162  -0.894   0.158     290.24    1357.21      14.86     8.348     1.235    -0.783     284419562050828288                20111112-B87802_2-03-079    23.0  5599.7    45.5    3.911    0.149    1.765    0.502    2.243    0.087    0.309    0.052
   944    349.625797     26.128021   7.158   0.393  -0.170   0.099       3.55    1771.39      10.69     8.312     0.930    -0.582     284427825567914137                20111112-B87802_2-03-157    33.0  5603.8    39.5    3.907    0.083    1.809    0.265    1.901    0.051    0.105    0.032
   945    349.865621     25.781008   7.411   0.519  -0.221   0.029      15.28    1816.59      13.75     8.285     0.734    -0.465     284420259553535628                20111112-B87802_2-03-180    42.9  5083.2    34.0    3.686    0.077    1.402    0.205    1.447    0.032    0.118    0.020
   946    349.909552     25.934958   9.401   0.408  -0.136   0.096      60.95    1421.77       5.03     8.272     0.639    -0.402     284421310961528806                20111112-B87802_2-04-154    38.4  5379.1    38.8    3.915    0.078    2.202    0.223    2.099    0.030    0.149    0.028
   947    350.232725     25.880646  12.314   0.507  -2.045   0.093     442.01     609.37      26.92     8.341     1.067    -0.683     284158232188704921                20111112-B87802_2-04-155    42.2  5935.2    39.2    3.912    0.143    1.992    0.563    1.774    0.055    0.187    0.046
   948    350.121810     25.650454  12.718   0.197  -0.529   0.088      12.11    1923.43      32.34     8.262     0.566    -0.359     284119996671855961                20111112-B87802_2-04-195    45.1  5656.0    28.6    4.118    0.068    3.175    0.226    2.697    0.029    0.177    0.025
   949    352.971102     25.543610   7.386   0.915  -0.738   0.189     187.83    1336.76      27.84     8.397     1.099    -0.744     284061853122609113                20111112-B87802_2-06-126    20.8  5974.5    61.9    3.921    0.178    2.258    0.509    2.166    0.068    0.243    0.061
   950    353.297893     25.474886   4.890   0.524  -0.044   0.159      77.65    1383.07      14.85     8.416     1.163    -0.794     284057317637151488                20111112-B87802_2-06-134    22.0  5862.5    66.4    3.965    0.141    1.948    0.379    1.680    0.066    0.021    0.054
   951    351.182840     24.601963  11.209   0.859  -0.433   0.121      43.69    1788.39      10.64     8.285     0.676    -0.455     284084176644595059                20111112-B87802_2-08-204    30.8  5333.4    44.1    3.838    0.092    2.004    0.318    2.033    0.035    0.226    0.033
   952    351.658928     25.531736  12.650   1.640  -0.649   0.153     445.77     492.32      17.12     8.324     0.834    -0.550     284132421153277043                20111112-B87802_2-08-229    22.5  5235.1    49.9    3.921    0.121    2.013    0.461    1.958    0.044    0.269    0.036
   953    351.408862     25.982805   4.702   0.385  -0.513   0.203      34.07    2012.26       8.02     8.320     0.813    -0.526     284154060916493427                20111112-B87802_2-09-014    20.1  5894.6    69.6    3.751    0.173    1.397    0.481    1.422    0.044    0.050    0.069
   954    351.515003     26.621977   4.755   0.512  -0.482   0.160      10.30    1711.58      15.53     8.390     1.170    -0.746     284171295761225369                20111112-B87802_2-09-029    25.2  6157.4    56.4    4.034    0.137    2.301    0.391    1.931    0.069    0.124    0.052
   955    349.021092     25.524448   3.301   0.083  -0.059   0.066       2.10    1786.29      11.40     8.282     0.807    -0.509     284409278181144537                20111112-B87802_2-10-212    54.9  5892.0    26.7    3.783    0.061    1.347    0.144    1.221    0.033    0.055    0.024
   956    350.246427     28.339819   4.737   0.518  -0.200   0.138       6.12    1938.00       9.11     8.341     0.940    -0.551     284512914024025356                20111112-B87802_2-11-146    24.9  6069.4    51.9    3.953    0.123    1.430    0.356    1.661    0.039    0.037    0.044
   957    353.223685     26.291351   6.662   0.429  -0.445   0.115       1.60    1750.29      14.19     8.322     0.685    -0.450     286542798031460364                20111112-B87802_2-13-049    37.2  5974.7    39.0    4.060    0.091    2.408    0.265    2.055    0.039    0.121    0.037
   958    348.765709     25.980799  13.301   1.991  -0.465   0.056      24.60    1575.56       8.20     8.291     0.879    -0.544     284444558760450675                20111112-B87802_2-14-062    26.2  5079.7    58.2    3.625    0.133    1.550    0.375    1.764    0.040    0.150    0.035
   959    349.331705     26.814196  13.357   2.251  -0.512   0.071      12.08    1839.67      14.88     8.356     1.226    -0.749     284487398482260569                20111112-B87802_2-14-077    21.9  5146.0    70.8    3.719    0.161    1.480    0.447    1.538    0.076    0.077    0.042
   960    348.393194     26.180731   8.329   0.850  -0.508   0.179      28.23    1841.75      19.72     8.299     0.976    -0.598     284437332907489267                20111112-B87802_2-14-182    23.2  5872.4    60.2    3.961    0.146    2.062    0.425    2.352    0.064    0.121    0.056
   961    348.461475     26.646791   7.303   0.618   0.163   0.140      75.87    1670.19      12.74     8.316     1.070    -0.647     284453086847509657                20111112-B87802_2-14-218    23.1  5468.9    62.8    3.847    0.127    1.138    0.340    1.930    0.060    0.007    0.045
   962    349.314966     26.611526   4.286   0.303  -0.328   0.083      22.69    1707.77      20.59     8.340     1.132    -0.695     284449296968387942                20111112-B87802_2-15-059    43.7  5985.9    32.1    3.819    0.079    1.413    0.211    1.379    0.054    0.083    0.029
   963    349.646268     26.837637   6.232   0.792  -0.156   0.121      18.23    1916.09      14.78     8.360     1.203    -0.738     284487683668099161                20111112-B87802_2-15-064    26.6  5885.8    49.8    4.177    0.107    1.639    0.328    1.870    0.064    0.025    0.044
   964    350.715071     27.031002   6.022   0.580  -0.664   0.130      40.93    1941.11      19.53     8.391     1.246    -0.774     284475190467210419                20111112-B87802_2-15-129    31.7  6079.9    40.4    4.039    0.118    2.580    0.344    1.941    0.074    0.123    0.044
   965     48.943031     49.912921   3.444   0.282  -0.071   0.176       0.09    1994.49       0.54     9.141     0.665    -0.123      43652690816859648                20111112-B87806_1-01-184    20.1  5954.0    71.0    4.171    0.155    1.971    0.416    1.424    0.056    0.053    0.064
   966     46.581041     49.845046   4.264   0.226  -0.047   0.091       2.77    1863.12       2.44     8.640     0.334    -0.063      43966851782923993                20111112-B87806_1-02-109    40.0  6034.6    37.4    3.872    0.082    1.649    0.205    1.565    0.027   -0.018    0.031
   967     47.902755     52.438836  15.148   2.255  -0.472   0.123     109.22    1576.38       0.23     8.580     0.297    -0.031      44615326991043558                20111112-B87806_1-04-057    23.6  5746.6    41.5    4.481    0.093    3.149    0.413    2.478    0.026    0.076    0.037
   968     44.656510     51.980401   1.733   0.281  -0.134   0.135      38.03    1796.50       1.92     8.923     0.582    -0.091      44087368995106508                20111112-B87806_1-10-008    30.9  6524.7    53.7    3.680    0.116    0.820    0.280    0.807    0.031    0.069    0.040
   969     44.350703     51.606180   7.677   0.481  -0.768   0.196       5.03    1983.95       2.19     8.695     0.404    -0.065      44048401615908147                20111112-B87806_1-10-114    21.8  6213.3    65.2    4.047    0.188    2.076    0.497    2.057    0.026    0.129    0.066
   970    337.074559     30.970013   5.795   0.663  -0.083   0.047      34.03    1546.58       8.03     8.179     1.311    -0.536     190081155150214284                 20111113-B7901_1-01-069    23.2  5147.6    57.8    3.630    0.127    1.364    0.365    1.444    0.065    0.010    0.036
   971    337.513359     30.765211   5.001   0.386  -0.215   0.085      20.34    1683.91       4.36     8.182     0.722    -0.296     190062504684323379                 20111113-B7901_1-01-161    39.8  5960.6    36.2    3.823    0.083    1.720    0.222    1.732    0.038    0.035    0.030
   972    336.492568     30.313526  10.860   1.872  -0.466   0.182      21.12    1680.38      49.29     8.164     1.037    -0.427     189459597791016166                 20111113-B7901_1-02-115    20.1  5216.3    63.1    4.006    0.139    2.190    0.472    1.982    0.047    0.217    0.041
   973    336.078304     30.666470   5.656   0.657  -0.019   0.120      28.87    1881.45      26.80     8.158     1.269    -0.512     189478392568021043                 20111113-B7901_1-02-223    26.9  5888.6    50.7    4.009    0.107    2.300    0.309    1.939    0.057   -0.041    0.042
   974    336.114430     31.059835   5.838   0.446   0.336   0.129       3.92    1712.45       7.32     8.165     1.207    -0.479     189488078578278528                 20111113-B7901_1-02-234    20.2  5507.5    58.7    3.861    0.117    1.850    0.371    1.825    0.054   -0.000    0.042
   975    336.669954     31.917694   7.216   1.089  -0.343   0.061     144.98    1392.35      14.24     8.189     1.964    -0.769     190093816713805004                 20111113-B7901_1-03-002    20.8  5272.9    66.0    3.775    0.152    1.526    0.440    1.450    0.118    0.061    0.040
   976    336.007055     33.058411   3.456   0.262  -0.217   0.079       1.50    1866.67       8.22     8.191     1.427    -0.520     190207372213045824                 20111113-B7901_1-03-115    47.5  6243.1    31.7    3.692    0.075    1.478    0.182    1.512    0.050    0.061    0.027
   977    336.320723     32.639805   8.612   0.593   0.240   0.062      88.80    1322.88       8.36     8.186     0.879    -0.325     190186199742255936                 20111113-B7901_1-03-168    46.6  5407.4    26.9    3.801    0.055    2.099    0.156    2.193    0.034    0.040    0.020
   978    336.415708     33.119511   5.817   0.440  -0.375   0.151      13.36    1667.92       6.26     8.195     1.100    -0.402     190189106576150553                 20111113-B7901_1-03-221    24.7  5681.9    54.8    3.673    0.129    2.118    0.381    1.539    0.039    0.049    0.048
   979    336.107526     31.912125   9.632   0.667  -0.145   0.054      27.57    1534.54      22.19     8.176     1.428    -0.549     190167497306878041                 20111113-B7901_1-03-244    23.1  5559.0    60.4    3.583    0.149    1.702    0.374    2.108    0.075    0.006    0.045
   980    337.101891     32.749714  10.290   0.574  -0.425   0.139      26.23    1571.22       7.82     8.194     0.786    -0.294     190182908079371059                 20111113-B7901_1-04-020    25.0  5676.2    47.1    3.991    0.112    2.485    0.385    2.379    0.033    0.195    0.043
   981    337.264162     32.923450   3.557   0.188  -0.456   0.091      13.21    1969.93       8.28     8.207     1.215    -0.458     190184959355757977                 20111113-B7901_1-04-040    40.3  5622.6    30.2    3.670    0.074    1.320    0.245    1.118    0.047    0.100    0.029
   982    337.757132     32.916515  10.660   1.213  -1.104   0.130     318.66     730.85      11.66     8.202     0.783    -0.296     190146473012748697                 20111113-B7901_1-04-062    23.4  5914.5    48.3    4.233    0.175    2.622    0.545    2.661    0.043    0.193    0.065
   983    337.807913     32.224915   5.232   0.594  -0.177   0.076       1.52    1855.41       8.90     8.203     1.055    -0.415     190100777996767027                 20111113-B7901_1-04-112    45.2  6030.3    30.5    3.892    0.072    1.962    0.189    1.775    0.039    0.022    0.027
   984    337.961643     32.328953   5.322   0.274   0.090   0.093      77.54    1792.07       6.97     8.212     1.232    -0.485     190100692097428262                 20111113-B7901_1-04-117    32.7  5843.1    38.9    4.138    0.082    2.010    0.244    1.825    0.052    0.036    0.032
   985    336.796055     32.642475   8.373   0.715  -0.236   0.103      76.02    1926.07       7.18     8.196     1.180    -0.445     190181873851217190                 20111113-B7901_1-04-154    36.0  5703.7    40.0    3.946    0.086    2.490    0.249    2.050    0.055    0.092    0.034
   986    337.023002     32.351166  12.734   0.607  -1.648   0.130     488.59    -399.82      16.55     8.199     1.397    -0.538     190179523645117184                 20111113-B7901_1-04-199    27.7  6117.2    66.4    3.772    0.208    2.682    0.633    2.636    0.085    0.306    0.059
   987    337.697074     33.072067  13.359   0.565  -0.461   0.093      95.13    1307.19       7.46     8.209     0.979    -0.369     190221762071471616                 20111113-B7901_1-04-221    39.4  5693.2    30.5    4.054    0.073    2.194    0.251    2.539    0.046    0.094    0.027
   988    339.194847     31.491590   6.550   0.731  -0.645   0.182      86.04    2201.91      24.79     8.244     1.879    -0.795     188907680749463244                 20111113-B7901_1-06-010    20.5  6031.1    61.6    3.704    0.181    2.497    0.497    1.950    0.118    0.160    0.060
   989    338.328535     30.971916   5.219   0.644  -0.847   0.157       1.76    1875.95      15.84     8.212     1.853    -0.784     190067016117931187                 20111113-B7901_1-07-028    25.6  6180.7    52.9    4.129    0.152    2.654    0.452    1.660    0.095    0.186    0.052
   990    338.609772     33.502094   2.818   0.261  -0.018   0.116      16.58    1620.95       8.04     8.243     1.371    -0.523     190158907801997568                 20111113-B7901_1-09-053    31.3  6184.6    46.0    3.994    0.100    1.218    0.265    1.333    0.057    0.079    0.043
   991    335.045784     32.314259   7.645   0.573  -0.792   0.201      30.57    1644.24       6.70     8.165     1.185    -0.433     189594308581298572                 20111113-B7901_1-10-006    20.8  5987.0    62.2    3.736    0.191    1.599    0.520    2.033    0.046    0.101    0.062
   992    335.420409     31.450680   7.033   0.385  -0.667   0.158      23.14    1999.50       8.47     8.156     1.390    -0.535     189569940654898470                 20111113-B7901_1-10-028    26.5  5933.7    48.7    4.012    0.138    2.037    0.405    1.941    0.069    0.094    0.053
   993    335.566802     31.870964   5.083   0.260   0.009   0.094      33.06    1511.21       7.56     8.168     1.144    -0.432     189571624282088691                 20111113-B7901_1-10-069    36.5  5851.8    41.2    4.019    0.085    2.217    0.223    1.806    0.044    0.031    0.033
   994    335.660440     31.535728   7.647   0.398   0.065   0.111      52.53    1449.08       6.67     8.167     0.932    -0.356     189565965233183731                 20111113-B7901_1-10-152    30.1  5641.8    49.3    3.994    0.100    2.219    0.268    2.137    0.039    0.046    0.038
   995    335.860390     31.691774   4.973   0.613  -0.247   0.113       7.26    1797.39       9.92     8.167     1.551    -0.599     190166710898682828                 20111113-B7901_1-10-156    30.9  6007.8    45.0    3.944    0.108    1.944    0.293    1.729    0.072    0.036    0.041
   996    336.071227     31.749243  11.124   1.499  -0.416   0.193      69.43    2017.83       5.71     8.174     1.114    -0.429     190166552843898176                 20111113-B7901_1-10-160    21.2  5423.1    69.9    3.934    0.153    3.087    0.444    2.145    0.053    0.187    0.055
   997    335.623065     32.455166   7.291   0.467  -0.310   0.126      92.55    1449.40      14.20     8.175     1.490    -0.553     190193875707875814                 20111113-B7901_1-10-248    27.3  5752.6    49.9    4.181    0.110    2.302    0.339    1.837    0.076    0.079    0.047
   998    337.343674     33.479881   6.145   0.629  -0.821   0.183      61.36    2088.05      26.71     8.212     1.085    -0.399     190228895153151078                 20111113-B7901_1-15-187    23.9  6192.6    61.0    3.991    0.174    2.542    0.473    2.042    0.046    0.168    0.063
   999    337.101978     33.916817   3.453   0.412   0.066   0.067       6.22    1728.22       3.13     8.206     0.874    -0.311     190250218377100198                 20111113-B7901_1-15-201    50.8  6069.4    27.8    4.079    0.060    1.020    0.150    1.413    0.035    0.025    0.024
  1000    335.058179     33.806110   2.765   0.266  -0.018   0.093       1.69    1760.37       7.92     8.185     1.373    -0.471     190509260310405555                 20111113-B7901_1-16-019    38.6  6207.7    38.1    4.003    0.085    0.999    0.212    1.181    0.054    0.007    0.034
  1001    335.671923     33.801723   5.398   0.635  -0.617   0.204      70.77    2133.96      11.49     8.202     1.838    -0.645     190517441364092902                 20111113-B7901_1-16-089    21.2  6216.1    71.7    3.729    0.178    1.590    0.478    1.901    0.105    0.101    0.063
  1002     35.123200     57.358900   3.543   0.426  -0.244   0.143      15.46    2106.78       7.05     8.870     0.698    -0.048      45847250743202380                 20111113-B7905_1-08-106    22.0  6108.2    55.7    3.793    0.129    1.809    0.404    1.424    0.040    0.066    0.051
  1003     30.003100     57.904300   2.987   0.316  -0.679   0.150      11.78    1960.48       0.15     8.991     0.904    -0.069      50545975888765875                 20111113-B7905_1-10-075    34.1  6495.1    51.1    3.591    0.126    1.197    0.323    1.352    0.050    0.115    0.048
  1004     29.313400     57.972600   2.312   0.166  -0.406   0.199      18.68    2016.06       2.65     8.972     0.895    -0.068      50538478593847667                 20111113-B7905_1-10-120    23.5  6626.5    76.8    3.835    0.163    0.577    0.404    1.034    0.049    0.128    0.062
  1005     32.944800     56.484400   2.182   0.207  -0.032   0.226       6.72    1881.01       0.46     9.204     1.066    -0.110      45700727074542336                 20111113-B7905_2-01-046    20.5  6562.5    96.3    4.038    0.192    1.256    0.403    0.939    0.051    0.102    0.072
  1006     31.345613     56.865185   3.353   0.117   0.003   0.150       3.44    1886.92       0.12     8.724     0.587    -0.053      50503314837367872                 20111113-B7905_2-02-134    21.4  5439.0    60.4    3.808    0.128    1.308    0.383    1.134    0.032    0.037    0.045
  1007    345.292800     26.037083   7.907   0.664  -0.239   0.045       8.78    1668.91      10.67     8.255     1.077    -0.628     284384803739536140                 20111114-B8001_1-01-026    30.4  5465.0    52.7    3.684    0.128    1.954    0.297    1.883    0.053    0.026    0.043
  1008    345.600404     26.102194  11.892   1.155  -0.680   0.139     101.55    1399.69       9.82     8.250     0.936    -0.546     284380684006912384                 20111114-B8001_1-01-048    31.1  5792.1    41.7    3.987    0.118    2.995    0.353    2.604    0.052    0.260    0.047
  1009    346.514397     25.975199   7.352   0.211  -0.131   0.069     116.29    1417.00      10.99     8.232     0.596    -0.352     284368393528482675                 20111114-B8001_1-01-123    53.5  5555.6    30.0    3.804    0.062    1.855    0.153    1.933    0.032    0.033    0.027
  1010    346.035324     26.481709  10.317   0.764  -0.104   0.109      18.05    1957.67      20.07     8.269     1.038    -0.604     284391287422119872                 20111114-B8001_1-01-136    32.9  5574.8    45.6    3.900    0.097    2.405    0.260    2.373    0.062    0.152    0.038
  1011    346.128110     26.284977   5.720   0.588  -0.314   0.046      67.17    1622.98      17.99     8.305     1.453    -0.856     284389490407839462                 20111114-B8001_1-01-143    30.3  5176.5    54.0    3.656    0.121    1.276    0.307    1.355    0.088    0.107    0.035
  1012    345.864345     26.345104  10.474   0.730   0.042   0.096      58.42    1429.35       4.29     8.226     0.575    -0.331     284390431864627724                 20111114-B8001_1-01-152    37.5  5483.9    42.0    3.801    0.087    2.097    0.214    2.267    0.040    0.060    0.032
  1013    345.866461     26.270292  12.379   2.572  -0.104   0.168       8.84    1943.66      17.01     8.278     1.208    -0.707     284390304733596160                 20111114-B8001_1-01-173    21.7  5081.1    64.2    3.959    0.144    2.600    0.391    1.849    0.089    0.119    0.040
  1014    345.140533     26.449884   8.273   0.813  -0.100   0.077      16.32    1616.51      18.39     8.270     1.254    -0.720     284387968271436928                 20111114-B8001_1-02-058    42.9  5727.6    31.4    3.919    0.068    2.276    0.194    2.083    0.067    0.055    0.026
  1015    343.830599     26.544331  10.104   1.226  -0.165   0.105      32.67    1818.02      14.20     8.234     1.049    -0.584     188278557375912409                 20111114-B8001_1-02-077    29.5  5701.6    44.2    4.324    0.087    2.685    0.297    2.299    0.063    0.054    0.036
  1016    343.929111     26.556747  11.175   1.234  -0.570   0.188       6.97    1915.07      30.27     8.265     1.584    -0.888     188316009490699980                 20111114-B8001_1-02-082    22.2  5687.7    64.0    3.877    0.151    2.529    0.452    2.513    0.145    0.124    0.052
  1017    344.206256     26.899893  10.782   1.860  -0.192   0.175      37.47    1510.72      23.06     8.286     1.720    -0.959     188317277365053504                 20111114-B8001_1-02-193    20.4  5286.1    70.8    3.804    0.139    1.591    0.425    1.976    0.141    0.079    0.048
  1018    344.573884     26.146870   7.960   0.777   0.138   0.116     143.70    1485.34      16.07     8.265     1.426    -0.820     188307141242242201                 20111114-B8001_1-02-223    26.3  5621.6    52.5    3.908    0.108    2.169    0.300    2.191    0.098   -0.035    0.038
  1019    344.805272     26.624565   7.003   0.802  -0.351   0.162      92.58    1640.83      28.39     8.315     1.977    -1.127     188312425770019699                 20111114-B8001_1-02-248    24.0  5909.9    59.7    4.226    0.135    2.294    0.389    2.100    0.166    0.134    0.050
  1020    345.179599     27.661926   9.374   0.661  -0.352   0.027     187.10    1057.99      10.26     8.274     1.123    -0.617     188333550137207897                 20111114-B8001_1-03-017    52.5  5382.2    27.9    3.776    0.069    1.716    0.174    1.984    0.060    0.176    0.019
  1021    344.758541     27.895950   5.643   0.278  -0.211   0.054      61.54    1408.23       8.30     8.260     1.017    -0.549     188354358394702041                 20111114-B8001_1-03-090    66.5  5861.4    20.8    3.848    0.049    1.767    0.124    1.825    0.048    0.126    0.021
  1022    344.493738     28.398914  12.534   0.821  -0.674   0.045      70.28    1387.56      11.40     8.280     1.253    -0.663     188362329854004774                 20111114-B8001_1-03-102    40.0  5321.2    37.9    3.641    0.098    1.529    0.276    1.950    0.069    0.263    0.025
  1023    345.294959     28.487471   6.400   0.566  -0.353   0.029      59.28    1398.76      23.17     8.286     1.138    -0.608     188506805681864896                 20111114-B8001_1-03-137    48.2  5327.6    31.2    3.646    0.076    1.331    0.192    1.582    0.058    0.163    0.021
  1024    344.880080     28.260752  10.371   0.781  -0.234   0.089     153.85    1106.83      26.32     8.285     1.237    -0.662     188356004226178496                 20111114-B8001_1-03-157    39.8  5503.6    35.3    3.818    0.077    2.225    0.223    2.260    0.083    0.182    0.030
  1025    344.904879     28.157463   5.969   0.208   0.121   0.045      31.24    1637.40       8.79     8.261     0.966    -0.518     188355811811643916                 20111114-B8001_1-03-170    72.4  5800.3    19.0    3.903    0.040    2.006    0.097    2.013    0.040    0.090    0.018
  1026    345.123764     27.924976  12.393   0.304  -0.670   0.044     406.01    1161.70       2.86     8.227     0.563    -0.301     188353636840206784                 20111114-B8001_1-03-190    91.8  5773.5    13.0    3.908    0.038    2.540    0.123    2.541    0.026    0.248    0.015
  1027    345.047804     27.917276   9.574   0.824   0.011   0.035      42.77    1781.83      18.52     8.292     1.324    -0.721     188353574992677465                 20111114-B8001_1-03-193    35.1  5339.8    41.6    3.729    0.094    2.134    0.232    2.156    0.088    0.131    0.026
  1028    345.687659     28.535669   4.629   0.411  -0.475   0.147      89.18    2194.07      24.70     8.360     1.794    -0.971     188508327818285120                 20111114-B8001_1-04-048    27.0  5911.5    46.9    3.764    0.128    1.739    0.367    1.462    0.111    0.149    0.051
  1029    346.309354     27.938833   4.231   0.600  -0.442   0.176      34.76    2158.77      50.97     8.479     2.843    -1.595     188480620125373785                 20111114-B8001_1-04-106    23.0  6245.0    61.9    3.659    0.170    1.203    0.418    1.400    0.194   -0.017    0.056
  1030    346.193159     27.867907  18.254   1.326   0.150   0.104      21.02    1712.26       6.91     8.265     0.842    -0.466     188480994646514905                 20111114-B8001_1-04-118    30.0  5142.3    39.8    4.215    0.082    3.406    0.262    2.820    0.058    0.034    0.028
  1031    345.570900     27.625677   5.991   0.560  -0.295   0.022      14.15    1968.30      10.30     8.271     1.022    -0.566     188332567448698483                 20111114-B8001_1-04-132    59.8  5270.1    24.7    3.692    0.060    1.568    0.146    1.578    0.044    0.109    0.019
  1032    345.477046     27.681814  10.883   1.069  -1.203   0.113      76.99    1766.52      31.61     8.371     2.134    -1.187     188332996945427660                 20111114-B8001_1-04-137    21.1  5957.0    63.2    3.899    0.236    3.108    0.611    2.171    0.222    0.231    0.083
  1033    345.239400     28.162750   8.871   0.802   0.348   0.086      96.33    1868.53      16.26     8.285     1.180    -0.638     188504472655623308                 20111114-B8001_1-04-154    33.1  5427.3    37.7    3.829    0.076    2.280    0.225    2.354    0.072    0.067    0.030
  1034    345.215991     28.055302  10.153   1.486  -0.482   0.066      64.32    1645.48      43.70     8.326     1.652    -0.900     188503926335783897                 20111114-B8001_1-04-169    23.1  5341.3    63.6    3.763    0.159    2.166    0.423    1.895    0.132    0.204    0.041
  1035    345.857747     27.852724   5.371   0.763  -0.102   0.051      53.69    1647.91      21.54     8.315     1.405    -0.779     188478933062202662                 20111114-B8001_1-04-194    21.8  5072.5    62.1    3.654    0.143    1.308    0.389    1.351    0.084    0.190    0.034
  1036    345.728061     27.913269  11.178   0.571  -0.403   0.048     102.45    1193.61      48.06     8.235     0.590    -0.320     188483760605432870                 20111114-B8001_1-04-196    76.1  5519.7    16.7    3.875    0.039    2.192    0.119    2.235    0.027    0.229    0.015
  1037    346.168598     28.531618   5.076   0.176   0.004   0.069      10.05    1671.76       8.22     8.279     0.928    -0.502     188498573088583628                 20111114-B8001_1-04-224    47.8  5921.1    27.5    3.959    0.062    1.820    0.165    1.889    0.041    0.038    0.026
  1038    348.703044     27.814524   4.917   0.504  -0.220   0.124      86.40    1475.60      15.45     8.372     1.351    -0.789     284574387031895744                 20111114-B8001_1-06-059    28.2  6002.9    49.2    3.929    0.116    1.961    0.317    1.810    0.071    0.198    0.036
  1039    348.395493     27.078390   7.656   0.595  -0.702   0.143      73.07    1516.45      19.07     8.338     1.216    -0.724     284532705233289100                 20111114-B8001_1-06-101    31.0  5941.2    43.1    4.058    0.125    2.767    0.357    2.161    0.067    0.141    0.048
  1040    347.964598     27.124334   8.404   0.943  -0.040   0.148     137.47    1269.78      16.68     8.360     1.455    -0.860     284532224196936192                 20111114-B8001_1-06-224    22.1  5652.6    61.9    3.983    0.129    2.206    0.377    2.166    0.103    0.084    0.046
  1041    347.801300     27.429131  11.030   0.408  -0.685   0.073     147.75     980.85     224.30     8.264     0.684    -0.393     284538920909941926                 20111114-B8001_1-06-241    55.6  5643.3    21.5    3.865    0.062    2.408    0.197    2.295    0.033    0.248    0.023
  1042    347.185953     26.370621  11.495   1.255  -0.693   0.164      69.27    1608.15      32.47     8.320     1.349    -0.807     284517418585714854                 20111114-B8001_1-07-016    25.9  5699.3    50.4    4.027    0.130    2.928    0.418    2.390    0.097    0.203    0.051
  1043    347.081372     26.405602   8.527   0.491  -0.637   0.042      23.60    1919.85      59.22     8.294     1.112    -0.661     284522204897263526                 20111114-B8001_1-07-017    42.7  5393.5    34.9    3.705    0.089    2.097    0.253    1.759    0.057    0.171    0.026
  1044    347.039358     26.323624  10.980   1.116  -0.375   0.149      16.73    1656.01      18.07     8.321     1.390    -0.831     284521998738833702                 20111114-B8001_1-07-025    24.9  5509.8    54.6    3.951    0.118    2.515    0.379    2.107    0.100    0.087    0.047
  1045    347.663830     26.623808   9.185   1.880  -0.063   0.112     136.48    1206.33      12.04     8.308     1.121    -0.669     284520504090234585                 20111114-B8001_1-07-053    31.3  5025.0    41.2    3.860    0.097    1.608    0.269    1.631    0.066    0.104    0.031
  1046    348.029879     26.712461  10.893   0.734  -0.168   0.058      92.34    1795.38      39.15     8.336     1.287    -0.772     284529152436322649                 20111114-B8001_1-07-126    21.7  5567.7    64.6    3.777    0.168    1.897    0.400    2.451    0.095    0.231    0.039
  1047    347.846911     26.249443   6.787   0.701  -0.550   0.191      22.29    2039.37      25.99     8.361     1.582    -0.964     284442981648464588                 20111114-B8001_1-07-202    21.5  5930.0    65.4    3.790    0.167    2.870    0.461    1.941    0.115    0.072    0.056
  1048    347.266652     27.692616   7.044   0.759  -0.639   0.170      67.84    1767.14      14.01     8.331     1.283    -0.733     284559911274118886                 20111114-B8001_1-08-061    23.1  5956.0    54.9    4.097    0.144    2.683    0.449    2.249    0.083    0.244    0.054
  1049    347.411436     27.677065   6.364   0.548  -0.283   0.121     100.51    1849.82       9.31     8.301     1.015    -0.580     284558650271721241                 20111114-B8001_1-08-064    25.5  5711.8    48.8    3.870    0.102    2.300    0.358    1.758    0.050    0.073    0.031
  1050    346.395475     27.329916  10.224   0.857  -0.487   0.103      73.65    1453.39      11.13     8.291     1.110    -0.631     284551599653418892                 20111114-B8001_1-08-168    36.5  5519.4    35.4    3.835    0.081    2.275    0.276    2.059    0.063    0.122    0.033
  1051    346.598151     27.748072   8.600   0.671   0.084   0.094      48.66    1503.25       5.24     8.260     0.755    -0.421     284556743306258547                 20111114-B8001_1-08-241    29.2  5516.1    40.5    3.928    0.081    2.346    0.275    2.287    0.039    0.052    0.023
  1052    346.605562     28.346478  10.511   1.023  -0.229   0.147      43.23    1558.96      13.76     8.331     1.337    -0.738     188492467363089267                 20111114-B8001_1-09-025    23.7  5525.1    58.6    3.991    0.122    2.644    0.376    2.192    0.102    0.083    0.045
  1053    346.682905     29.061203   9.947   1.097  -0.278   0.174     132.76    1376.22      17.59     8.333     1.272    -0.684     188503008930831014                 20111114-B8001_1-09-101    20.8  5364.9    68.4    3.812    0.147    1.759    0.430    2.182    0.086    0.141    0.063
  1054    346.333197     29.033834   8.395   1.021  -0.060   0.090     126.61    1639.48       8.24     8.296     1.019    -0.544     188521439494478784                 20111114-B8001_1-09-119    37.3  5692.6    37.1    4.263    0.075    2.527    0.223    2.198    0.049    0.021    0.031
  1055    347.608424     28.382565   9.356   0.541   0.231   0.035     197.10    1101.93       8.72     8.312     1.024    -0.573     284606826060882060                 20111114-B8001_1-09-132    24.7  4983.5    42.6    3.786    0.087    1.793    0.311    1.902    0.060    0.041    0.025
  1056    347.481046     28.386791   7.512   0.654   0.001   0.034      35.13    1662.75      17.64     8.308     1.012    -0.564     284569373946076787                 20111114-B8001_1-09-133    33.4  5281.1    41.4    3.780    0.091    1.242    0.246    1.804    0.051    0.016    0.026
  1057    346.445109     28.592403   5.628   0.544  -0.037   0.140     199.01    1110.26      14.63     8.345     1.466    -0.801     188497837790190720                 20111114-B8001_1-09-218    23.8  5336.2    57.2    3.805    0.118    2.020    0.351    1.607    0.095    0.106    0.042
  1058    343.881297     27.946468   7.422   0.478  -0.566   0.085      22.19    1853.82       6.29     8.236     0.851    -0.449     188358347560302988                 20111114-B8001_1-10-014    53.1  5957.7    28.0    3.933    0.071    2.471    0.193    2.308    0.048    0.121    0.027
  1059    343.522179     27.959908   3.591   0.176   0.092   0.097     176.09    1133.86      19.11     8.288     1.762    -0.934     188424338873897356                 20111114-B8001_1-10-129    35.7  5838.9    44.0    3.865    0.093    1.736    0.222    1.345    0.116    0.028    0.038
  1060    343.141404     27.989389  14.812   1.686  -0.575   0.192       3.76    1770.20      36.98     8.254     1.339    -0.701     188429918895386828                 20111114-B8001_1-10-139    22.1  5574.9    62.3    4.389    0.145    3.117    0.454    2.556    0.109    0.274    0.052
  1061    343.523204     28.041843   4.262   0.681  -0.260   0.059      43.52    1839.23      28.08     8.313     2.124    -1.125     188425603312268492                 20111114-B8001_1-10-140    25.0  5305.0    68.8    3.574    0.162    0.845    0.361    1.070    0.169    0.118    0.048
  1062    344.175706     27.311026  10.696   0.886  -0.154   0.089       1.74    1868.89       9.26     8.248     1.052    -0.574     188341074919885734                 20111114-B8001_1-10-159    40.0  5666.9    36.1    4.067    0.078    2.188    0.215    2.333    0.056    0.018    0.033
  1063    343.474401     27.106922  11.327   0.823  -0.316   0.115      22.46    1581.00       9.16     8.233     1.038    -0.563     188342160687588569                 20111114-B8001_1-10-176    34.3  5497.4    43.8    3.972    0.095    2.550    0.271    2.233    0.062    0.174    0.036
  1064    344.504570     27.324533   8.922   0.860   0.108   0.109      50.49    1573.93      10.26     8.258     1.123    -0.617     188349015455367846                 20111114-B8001_1-10-216    31.7  5351.9    45.8    3.907    0.094    1.879    0.250    2.091    0.073    0.073    0.032
  1065    343.956640     27.806295  11.117   0.823  -0.275   0.100      21.95    1635.49      16.88     8.248     1.034    -0.551     188348424467918412                 20111114-B8001_1-10-234    37.0  5603.5    38.4    4.161    0.082    2.635    0.246    2.351    0.072    0.148    0.032
  1066    345.368037     30.017700   4.399   0.384  -0.054   0.048      53.78    1548.20      12.27     8.329     1.367    -0.694     188608122242407756                 20111114-B8001_1-11-020    24.0  5371.5    58.1    3.726    0.129    1.751    0.350    1.364    0.071    0.034    0.031
  1067    346.338714     29.736824   4.494   0.628   0.246   0.114      45.82    1713.18       8.84     8.311     1.083    -0.563     188567189486102656                 20111114-B8001_1-11-052    26.0  5772.0    51.9    3.908    0.106    1.609    0.295    1.786    0.052    0.070    0.040
  1068    346.128862     30.437801   8.581   0.644  -0.168   0.018     264.84    1187.90      23.64     8.241     0.505    -0.250     188646158472775987                 20111114-B8001_1-11-215    65.6  5059.9    21.8    3.651    0.050    1.573    0.123    1.662    0.024    0.081    0.014
  1069    347.197668     29.941416   8.797   0.802  -0.626   0.114      19.12    1553.96      94.59     8.299     0.879    -0.459     188564588453934284                 20111114-B8001_1-12-046    36.3  5741.1    35.1    3.797    0.097    1.817    0.297    2.041    0.038    0.179    0.039
  1070    348.331624     28.493271   3.828   0.405  -0.157   0.141     102.36    1343.11      17.95     8.402     1.561    -0.886     284603485864647052                 20111114-B8001_1-13-032    22.9  5974.9    57.0    3.938    0.129    1.668    0.379    1.544    0.090    0.135    0.048
  1071    347.982260     28.330055   5.377   0.521  -0.408   0.157      48.46    1646.77      16.00     8.369     1.403    -0.795     284601507173392601                 20111114-B8001_1-13-203    25.1  5883.2    56.2    3.708    0.137    1.747    0.382    1.697    0.075    0.199    0.054
  1072    347.880768     28.429342   6.919   0.675   0.260   0.041      24.44    1614.38      16.15     8.332     1.138    -0.639     284601974465833561                 20111114-B8001_1-13-222    21.9  5136.4    53.1    3.783    0.109    2.185    0.347    1.840    0.065    0.029    0.031
  1073    343.600133     28.126451  10.196   1.168  -0.267   0.145      55.05    1443.52      16.67     8.279     1.551    -0.817     188425812906675481                 20111114-B8001_1-14-034    24.8  5496.2    57.5    4.012    0.120    2.352    0.366    2.255    0.118    0.165    0.043
  1074    344.208281     28.449570  11.389   1.145  -0.056   0.135      10.96    1849.26      22.51     8.295     1.503    -0.791     188437299367173734                 20111114-B8001_1-14-071    25.1  5463.5    58.8    3.856    0.119    1.873    0.335    2.343    0.108    0.076    0.049
  1075    344.437779     28.983809   4.911   0.350  -0.449   0.087      21.03    1995.77       8.88     8.272     1.084    -0.559     188590378873510886                 20111114-B8001_1-14-084    49.2  6146.7    30.4    3.918    0.076    2.190    0.197    1.798    0.054    0.111    0.030
  1076    344.181844     28.505957   6.060   0.309  -0.145   0.029      22.05    1783.41       9.14     8.248     0.892    -0.464     188437642964556902                 20111114-B8001_1-14-161    44.3  5341.1    34.8    3.749    0.080    1.414    0.191    1.578    0.037    0.031    0.024
  1077    343.846495     28.526733   8.486   1.298  -0.507   0.077      55.31    2153.47      28.98     8.323     1.987    -1.039     188436766791210278                 20111114-B8001_1-14-201    20.7  5206.0    78.0    3.515    0.192    0.977    0.468    1.368    0.139    0.253    0.047
  1078    343.821844     28.499365   7.441   1.041   0.021   0.149      34.68    1581.51      25.08     8.308     1.801    -0.941     188436753047315008                 20111114-B8001_1-14-215    23.2  5297.8    62.4    3.947    0.123    2.179    0.352    1.704    0.122    0.027    0.036
  1079    343.902762     28.847904   9.556   0.824  -0.380   0.060      20.60    1785.85      35.29     8.282     1.352    -0.696     188444394653134425                 20111114-B8001_1-14-221    23.4  5163.5    65.2    3.778    0.152    1.453    0.401    1.716    0.083    0.219    0.035
  1080    346.307163     29.559101  10.091   1.007  -0.434   0.168      18.31    1980.25      24.18     8.332     1.276    -0.670     188524765517157632                 20111114-B8001_1-15-034    23.8  5762.8    58.2    4.070    0.133    2.024    0.405    2.466    0.096    0.128    0.055
  1081    344.588203     28.794472  12.897   1.124  -0.565   0.094      47.43    1509.75      45.17     8.263     0.979    -0.509     188588585295169779                 20111114-B8001_1-15-060    41.5  5528.1    30.1    3.864    0.075    2.730    0.251    2.279    0.055    0.252    0.028
  1082    346.301707     29.082861   9.080   1.018  -0.318   0.050      95.63    1721.21      26.56     8.349     1.474    -0.789     188521552881614860                 20111114-B8001_1-15-134    25.2  5118.0    57.2    3.712    0.128    1.859    0.367    1.598    0.088    0.152    0.035
  1083    344.918316     29.441572   6.914   0.409  -0.271   0.046      18.17    1620.44      13.86     8.315     1.399    -0.719     188594574197585958                 20111114-B8001_1-15-171    29.7  5510.0    49.7    3.769    0.123    2.314    0.308    1.765    0.075    0.098    0.036
  1084    345.075497     29.541794   9.079   0.334   0.232   0.086      32.01    1629.50      11.10     8.272     0.928    -0.473     188604091845075520                 20111114-B8001_1-15-172    35.0  5469.2    38.4    4.010    0.075    2.230    0.217    2.237    0.049    0.018    0.029
  1085    345.674231     28.719315  12.890   1.208  -0.633   0.105     318.11     956.35      78.82     8.290     1.084    -0.578     188510169500263923                 20111114-B8001_1-15-180    37.5  5624.7    32.9    3.841    0.087    2.398    0.288    2.357    0.080    0.235    0.033
  1086    345.593048     28.714817   7.429   0.417   0.141   0.092      20.03    1593.56      18.65     8.303     1.225    -0.654     188510038933255603                 20111114-B8001_1-15-183    34.2  5427.7    39.9    3.916    0.080    2.192    0.229    1.988    0.074    0.104    0.029
  1087    344.324326     29.327114  11.260   0.816  -1.318   0.091     294.92    -874.14      27.41     8.333     1.757    -0.899     188596690757446515                 20111114-B8001_1-16-096    24.9  5716.3    46.3    3.781    0.194    2.159    0.577    1.748    0.114    0.282    0.064
  1088    345.293609     29.609758   8.315   0.655  -0.534   0.039      64.82    1511.75      17.55     8.295     1.109    -0.568     188603662348352921                 20111114-B8001_1-16-109    43.2  5526.2    34.4    3.772    0.091    2.165    0.237    1.847    0.057    0.113    0.030
  1089    344.847278     25.998627   7.324   0.789  -0.541   0.182      22.12    1990.79       8.87     8.238     0.931    -0.538     284383955053981888                 20111114-B8001_2-02-120    22.4  5989.1    61.2    4.149    0.147    2.805    0.443    2.086    0.044    0.042    0.056
  1090    344.628088     26.499475   5.505   0.474  -0.448   0.121      56.99    1558.94      11.41     8.252     1.125    -0.638     188309827744195814                 20111114-B8001_2-02-140    33.2  6033.6    44.0    3.819    0.104    1.979    0.298    1.900    0.063    0.145    0.040
  1091    343.894079     26.776957   5.546   0.264   0.200   0.026       4.22    1705.57       4.20     8.212     0.604    -0.330     188335257816162688                 20111114-B8001_2-02-167    40.1  5025.5    31.8    3.598    0.067    1.558    0.188    1.529    0.028    0.012    0.018
  1092    343.992618     26.933704   4.472   0.516  -0.500   0.068      50.96    1655.67      18.21     8.273     1.582    -0.877     188336295050534233                 20111114-B8001_2-02-191    22.2  5539.2    63.4    3.773    0.163    1.158    0.441    1.248    0.098    0.138    0.045
  1093    344.654300     26.664745   7.941   0.669  -0.826   0.131      35.68    1517.13       9.02     8.241     0.934    -0.525     188312814035052825                 20111114-B8001_2-02-247    32.8  6035.4    40.2    3.851    0.129    2.506    0.361    2.325    0.049    0.211    0.048
  1094    346.251733     27.797960   6.294   0.422  -0.486   0.171      58.82    1727.34      10.85     8.297     1.146    -0.640     188479699284379046                 20111114-B8001_2-04-122    22.3  5906.0    56.2    3.874    0.147    1.818    0.436    1.841    0.056    0.110    0.059
  1095    345.378563     28.054495   7.784   0.540   0.088   0.092      41.43    1909.35       9.35     8.274     1.044    -0.567     188485255254045260                 20111114-B8001_2-04-158    33.4  5613.9    40.0    3.934    0.084    2.407    0.239    2.144    0.055    0.004    0.031
  1096    345.382364     28.034891   9.698   0.766  -0.387   0.139      32.11    1584.62      31.82     8.295     1.275    -0.695     188485231202228467                 20111114-B8001_2-04-171    26.9  5727.0    49.5    3.934    0.112    2.017    0.354    2.285    0.078    0.124    0.046
  1097    346.773868     29.220060   7.200   0.387   0.233   0.099       7.74    1895.46      10.22     8.267     0.712    -0.377     188540856182603174                 20111114-B8001_2-09-072    29.0  5377.0    42.5    3.888    0.085    1.970    0.264    1.943    0.031    0.019    0.033
  1098    343.972514     28.027760   3.696   0.154   0.036   0.129       5.08    1725.61       5.44     8.233     0.789    -0.415     188358560590682201                 20111114-B8001_2-10-230    28.1  5972.8    56.4    3.896    0.119    1.575    0.290    1.488    0.034    0.041    0.049
  1099    344.308733     29.031139   5.550   0.788  -0.147   0.150      29.04    1569.49       8.44     8.268     1.063    -0.546     188590763702573043                 20111114-B8001_2-14-083    20.8  5325.5    63.1    3.993    0.123    2.464    0.412    1.493    0.053    0.024    0.044
  1100    345.350135     29.270952  16.976   1.453  -0.157   0.033      98.40    1942.41       6.77     8.273     0.918    -0.476     188527119159206272                 20111114-B8001_2-15-207    35.4  5101.5    39.1    3.647    0.087    1.083    0.246    2.393    0.046    0.058    0.024
  1101    343.637204     29.422945   7.088   0.551  -0.715   0.204     104.66    1648.42      13.39     8.271     1.179    -0.590     188466800638580800                 20111114-B8001_2-16-005    21.5  6177.9    70.7    4.222    0.191    2.462    0.491    2.081    0.064    0.086    0.069
  1102    344.298025     29.316317   8.670   0.617   0.017   0.114      17.13    1877.30      11.60     8.246     0.782    -0.395     188596676583876979                 20111114-B8001_2-16-079    29.0  5177.8    44.6    3.856    0.094    2.193    0.283    1.883    0.034    0.040    0.034
  1103     38.287184     52.814987   7.231   0.393  -0.683   0.151      15.93    1829.65       0.99     8.806     0.564    -0.093      45227459473943500                 20111114-B8004_1-02-175    21.7  5859.0    49.6    3.863    0.142    2.713    0.481    1.808    0.035    0.068    0.050
  1104     39.182951     52.883677   5.288   0.687  -0.398   0.118     101.62    1952.61       2.47     8.858     0.600    -0.097      45225177987352678                 20111114-B8004_1-02-196    29.1  6166.5    47.9    3.575    0.114    0.854    0.331    1.840    0.037    0.033    0.040
  1105     39.205591     52.113643   3.121   0.153  -0.495   0.034      31.51    2074.18       0.53     8.786     0.531    -0.095      45144308477199577                 20111114-B8004_1-02-209    40.8  5590.0    30.6    3.587    0.082    0.663    0.246    1.058    0.034    0.072    0.022
  1106     44.650831     53.131581   3.160   0.140  -0.395   0.077      35.36    1610.82       0.53     8.616     0.349    -0.040      44123412360625395                 20111114-B8004_1-06-211    45.2  6286.6    29.3    3.841    0.068    1.630    0.210    1.298    0.024    0.097    0.025
  1107     37.842991     53.130749   3.167   0.109  -0.018   0.125      14.97    1942.35       0.95     8.730     0.502    -0.079      45248432228504345                 20111114-B8004_1-10-197    23.6  5714.2    54.7    3.879    0.113    0.833    0.351    1.106    0.028    0.044    0.046
  1108     41.312906     54.771220   2.435   0.281  -0.215   0.127      14.46    1759.42       0.58     8.931     0.656    -0.068      45431576935839756                 20111114-B8004_1-15-194    24.5  6462.8    56.4    3.974    0.110    1.072    0.362    0.951    0.037    0.051    0.042
  1109     38.568604     52.402084   3.843   0.334  -0.435   0.059       0.59    1896.37       0.20     8.645     0.415    -0.070      45221071998652326                 20111114-B8004_2-02-081    64.9  6269.6    21.6    3.876    0.052    1.958    0.144    1.670    0.027    0.127    0.019
  1110     39.411181     53.688473   2.157   0.175  -0.363   0.216      16.32    1924.86       2.18     9.777     1.421    -0.212      45384473170656614                 20111114-B8004_2-03-241    20.2  6760.8    84.2    3.700    0.157    1.072    0.454    0.970    0.129    0.103    0.060
  1111     41.413819     54.289940   2.891   0.103  -0.271   0.139      19.66    1770.36       2.17     9.170     0.856    -0.102      45354872255738624                 20111114-B8004_2-04-011    21.5  5980.9    54.5    3.626    0.132    1.423    0.416    1.028    0.060    0.104    0.046
  1112     41.050063     53.616716   3.921   0.276  -0.685   0.133      23.56    2060.14       0.45     9.049     0.750    -0.102      45312008482257024                 20111114-B8004_2-04-132    34.0  6447.3    44.0    3.946    0.110    2.067    0.325    1.559    0.048    0.189    0.042
  1113     41.150864     53.511409   2.132   0.165  -0.179   0.151      21.65    2251.68       1.39     9.404     1.051    -0.150      45311420930737049                 20111114-B8004_2-04-140    20.7  6498.6    66.1    3.812    0.128    0.871    0.417    0.824    0.074   -0.029    0.048
  1114     43.043015     55.026419   2.792   0.270  -0.107   0.105       7.65    1780.54       0.99     8.772     0.504    -0.042      45363146080673433                 20111114-B8004_2-09-066    25.5  6267.1    46.5    4.187    0.090    2.042    0.335    1.251    0.028    0.020    0.036
  1115     42.952928     55.138931   5.926   0.185  -0.504   0.115      65.95    1695.75      21.86     8.624     0.379    -0.028      45368001111699110                 20111114-B8004_2-09-073    26.8  5764.3    41.9    4.011    0.096    1.992    0.373    1.710    0.027    0.098    0.036
  1116     37.663084     53.810057   1.811   0.141  -0.080   0.136      29.44    1799.26       2.11     9.569     1.281    -0.196      45258039641383001                 20111114-B8004_2-10-149    29.7  6507.5    59.2    3.962    0.119    1.028    0.286    0.537    0.069    0.039    0.046
  1117     42.510198     55.707161   2.920   0.303  -0.133   0.099      43.50    1820.26       0.04     8.728     0.475    -0.032      45448193305236966                 20111114-B8004_2-11-059    33.1  6339.4    43.7    4.045    0.087    1.462    0.261    1.389    0.027    0.088    0.032
  1118     44.221291     54.663268   1.517   0.105  -0.182   0.101       6.94    1914.93       0.13     8.819     0.528    -0.045      45343141840987340                 20111114-B8004_2-13-227    29.0  6457.2    44.9    3.568    0.081    1.087    0.304    0.559    0.028    0.016    0.031
  1119     39.226527     54.543706   1.600   0.160  -0.051   0.079      61.03    1584.78       3.39     9.147     0.875    -0.108      45416592654000844                 20111114-B8004_2-14-170    44.6  6629.3    34.7    3.784    0.061    0.598    0.182    0.574    0.045   -0.019    0.023
  1120     38.448911     52.737996   2.435   0.079  -0.301   0.121      26.58    1752.53       0.73     9.174     0.890    -0.154      45227064337007001                 20111114-B8004_3-02-151    27.1  6163.0    46.4    3.536    0.115    1.419    0.340    0.845    0.051    0.010    0.043
  1121     40.245698     54.737512   2.982   0.330  -0.215   0.096      14.17    1915.59       0.68     8.833     0.581    -0.063      45401041436337600                 20111114-B8004_3-03-224    35.5  6334.0    41.2    3.863    0.083    1.425    0.251    1.392    0.031    0.062    0.032
  1122     40.955910     54.458087   3.320   0.287  -0.489   0.090      38.03    2201.57       5.91     8.861     0.596    -0.067      45393052797183872                 20111114-B8004_3-04-034    43.6  6410.7    30.9    3.841    0.075    1.617    0.229    1.470    0.034    0.120    0.029
  1123     41.182214     53.710977   4.314   0.314  -0.299   0.124      49.99    2154.03       0.91     8.708     0.455    -0.057      45314423971856524                 20111114-B8004_3-04-133    23.3  6138.2    52.4    3.977    0.122    2.061    0.392    1.631    0.031    0.033    0.044
  1124     44.191397     53.430267   2.422   0.211  -0.307   0.083      37.02    2159.05       0.38     8.759     0.470    -0.054      44120738742961241                 20111114-B8004_3-06-242    53.8  6509.1    33.7    3.729    0.073    1.501    0.166    1.255    0.024    0.071    0.028
  1125     43.368638     53.388218   2.393   0.269  -0.161   0.060       0.88    1925.44       0.52     8.773     0.488    -0.060      45320409438188300                 20111114-B8004_3-08-150    56.3  6328.9    25.6    3.819    0.055    1.068    0.146    0.918    0.026    0.053    0.022
  1126     42.602314     52.935927   4.076   0.153  -0.537   0.082      12.46    1898.14       0.16     8.720     0.448    -0.061      45281874991752729                 20111114-B8004_3-08-178    45.2  6117.9    29.5    3.596    0.075    1.401    0.226    1.409    0.028    0.076    0.029
  1127     37.806497     53.289204   5.249   0.115   0.155   0.041      26.34    1651.53       0.33     8.740     0.512    -0.079      45249813919844275                 20111114-B8004_3-10-091    26.3  5194.8    52.0    3.753    0.107    1.425    0.299    1.601    0.027    0.003    0.029
  1128     39.125092     53.105545   9.800   0.672  -0.243   0.103      18.75    1829.40       0.21     8.637     0.407    -0.060      45225865182103782                 20111114-B8004_3-10-174    34.9  5651.9    41.3    3.877    0.088    1.996    0.259    2.179    0.025    0.061    0.033
  1129     38.874488     53.422577   3.582   0.343  -0.559   0.163      34.97    1811.03       0.43     9.040     0.771    -0.117      45382579949015206                 20111114-B8004_3-10-210    24.1  5642.3    55.2    3.955    0.127    2.134    0.420    1.175    0.045    0.144    0.051
  1130     42.927091     56.344922   8.034   0.710  -0.481   0.145     191.76    1817.84      12.58     8.572     0.342    -0.014      46052082886898880                 20111114-B8004_3-11-046    26.8  5793.4    48.5    4.035    0.119    2.284    0.370    2.173    0.025    0.146    0.052
  1131     53.404786      3.749207  10.344   1.333  -0.550   0.182      36.62    1721.81      30.58     9.542    -0.024    -1.139     327454454033805337                   20111120-F8606-02-017    20.5  5807.9    59.4    3.734    0.162    2.449    0.479    2.468    0.179    0.130    0.051
  1132     52.472639      4.283737  11.456   1.393  -0.481   0.165      82.68    1560.34      19.81     9.308     0.006    -0.953     327530670805448768                   20111120-F8606-02-091    21.9  5651.2    57.1    3.916    0.135    2.355    0.442    2.410    0.143    0.259    0.047
  1133     53.721071      5.141619  11.840   1.392  -0.448   0.035       1.11    2047.12      46.75     9.525     0.002    -1.079     327584234201598361                   20111120-F8606-03-013    37.9  5137.4    37.3    3.688    0.088    1.678    0.260    1.581    0.107    0.269    0.019
  1134     53.659343      5.019224   8.505   0.564  -0.660   0.076     198.17    2388.57      19.23     9.232     0.000    -0.846     327581554142005952                   20111120-F8606-03-042    51.4  5904.8    24.0    3.835    0.068    2.384    0.211    2.113    0.090    0.196    0.025
  1135     54.423384      5.791736   5.383   0.350  -0.236   0.079      34.48    1926.55      17.64     9.368     0.002    -0.919     327598630931970739                   20111120-F8606-04-003    42.8  5930.9    29.5    3.852    0.071    1.904    0.207    1.664    0.072    0.088    0.029
  1136     54.562639      5.405711   8.076   1.029  -0.687   0.177      65.49    2031.86      41.11    10.218    -0.014    -1.592     327518758284169241                   20111120-F8606-04-115    22.9  6042.5    61.0    3.825    0.160    1.743    0.462    2.043    0.245    0.044    0.055
  1137     54.502718      6.070389   5.292   0.945  -0.382   0.047      24.57    2113.25      38.29     9.951     0.009    -1.363     327600977702100019                   20111120-F8606-04-212    30.9  5486.6    46.6    3.682    0.121    1.460    0.310    1.417    0.169    0.172    0.031
  1138     54.570431      6.050492   6.596   0.493  -0.418   0.101       1.88    1944.12      13.86     9.210     0.004    -0.788     327600881494832448                   20111120-F8606-04-218    33.5  5741.4    35.6    3.800    0.086    1.753    0.290    1.800    0.068    0.164    0.033
  1139     56.044378      3.753848   9.956   1.008  -0.808   0.110      13.41    1981.30     165.03     9.426    -0.070    -0.969     327164842671124300                   20111120-F8606-07-202    37.3  5814.2    31.9    3.688    0.105    2.004    0.317    2.163    0.106    0.264    0.040
  1140     55.215538      5.047400   6.377   0.932  -0.730   0.124      25.28    2028.44      36.97     9.987    -0.040    -1.398     327492586471467865                   20111120-F8606-08-011    24.8  5896.0    42.6    3.686    0.117    1.386    0.440    1.632    0.196    0.134    0.042
  1141     55.390560      5.114721  10.936   1.265  -0.813   0.137     124.59    1829.62     165.42     9.633    -0.034    -1.115     327495050064707993                   20111120-F8606-08-072    25.7  5845.2    43.1    4.283    0.120    2.497    0.444    2.266    0.152    0.231    0.045
  1142     55.323570      4.704741   8.802   0.889  -0.008   0.068      19.97    1773.37      14.64     9.167    -0.029    -0.763     327490119442254208                   20111120-F8606-08-116    36.5  5493.8    28.7    3.838    0.059    1.978    0.224    2.082    0.074    0.039    0.018
  1143     54.992267      4.764082  17.221   1.416  -1.103   0.130     488.97     846.82      21.01     9.592    -0.033    -1.104     327491356392836108                   20111120-F8606-08-159    21.0  5657.8    48.5    3.717    0.184    2.066    0.586    2.436    0.176    0.316    0.061
  1144     52.444318      4.589471  11.253   0.802  -0.423   0.108     134.92    1549.57      10.84     8.980     0.009    -0.670     327545648215407705                   20111120-F8606-10-192    34.5  5560.8    39.1    4.002    0.086    2.346    0.283    2.318    0.066    0.163    0.030
  1145     52.631356      5.519449   8.278   0.940  -0.401   0.045      13.64    1853.48      23.38     9.484     0.031    -1.067     327609289322816844                   20111120-F8606-10-237    34.7  5444.4    46.7    3.758    0.115    1.769    0.279    1.832    0.120    0.113    0.032
  1146     52.744805      6.533382   6.328   1.030  -0.542   0.119      66.18    1702.65      25.24     9.302     0.044    -0.892     327622765212194304                   20111120-F8606-14-144    29.3  5353.3    41.2    3.980    0.090    1.722    0.350    1.383    0.082    0.205    0.031
  1147     54.341787      6.811430   7.488   0.725  -0.121   0.102      32.57    2198.62      18.11     9.198     0.020    -0.769     327778583189736371                   20111120-F8606-15-004    26.6  5652.3    43.8    3.771    0.092    1.554    0.324    1.861    0.097    0.071    0.031
  1148     54.756996      7.077218   8.016   0.550  -0.129   0.044      56.32    1916.79      12.20     9.163     0.018    -0.729     327763303414074278                   20111120-F8606-15-038    22.1  5217.6    54.8    3.784    0.120    2.086    0.387    1.707    0.076    0.090    0.031
  1149     53.743266      6.941023   6.423   0.577  -0.734   0.170       4.27    2006.50      22.50     9.515     0.041    -1.025     327784767942624320                   20111120-F8606-15-165    22.5  6256.2    61.8    4.168    0.161    1.456    0.477    1.895    0.135    0.054    0.061
  1150     54.070985      7.240852   5.748   0.452  -0.627   0.103     126.31    1688.21      11.78     9.131     0.029    -0.716     327788303559700761                   20111120-F8606-16-113    39.3  5728.6    32.1    3.695    0.088    2.095    0.274    1.507    0.055    0.189    0.034
  1151      8.738969     39.047224  11.132   1.479  -0.851   0.205      30.23    2041.99      64.73     9.095     1.623    -0.807      38056578640052902    20111120-M31_004437N404045_B2-02-099    20.2  5843.8    62.0    3.951    0.195    2.344    0.542    2.336    0.156    0.225    0.068
  1152      8.912450     39.465360   7.293   0.400   0.321   0.075      28.68    2136.84      14.91     8.741     0.990    -0.480      38060351339332147    20111120-M31_004437N404045_B2-02-191    38.8  5419.1    33.1    3.803    0.067    2.029    0.189    1.987    0.059    0.001    0.025
  1153      9.639803     39.133597  11.321   1.130  -0.192   0.034      48.60    1589.64       8.82     8.824     1.108    -0.551      36861680942601484    20111120-M31_004437N404045_B2-02-234    37.5  5229.6    40.1    3.740    0.094    2.258    0.234    2.059    0.077    0.093    0.025
  1154      9.925462     39.138829   6.963   0.690  -0.612   0.158     118.81    1568.97      38.25     8.887     1.204    -0.602      36860680644698547    20111120-M31_004437N404045_B2-02-242    27.8  6004.1    48.6    3.993    0.133    2.384    0.379    2.262    0.090    0.186    0.050
  1155      9.837288     40.108648   6.985   0.756  -0.424   0.042       9.66    1861.32      14.34     9.061     1.502    -0.718      36873050150440704    20111120-M31_004437N404045_B2-03-040    37.9  5586.7    38.7    3.779    0.103    1.813    0.257    1.717    0.108    0.183    0.028
  1156      9.739933     40.210019   4.371   0.358  -0.498   0.076      46.90    1913.81      12.52     9.079     1.537    -0.730      38074157082242611    20111120-M31_004437N404045_B2-03-044    59.3  6212.9    26.2    3.782    0.066    1.987    0.165    1.728    0.090    0.159    0.024
  1157      9.403420     40.762474   7.725   0.646   0.274   0.025      29.70    1664.08       4.95     8.714     0.924    -0.422      38119199263392051    20111120-M31_004437N404045_B2-03-053    37.4  4915.1    29.5    3.624    0.064    1.460    0.199    1.647    0.056   -0.003    0.017
  1158      9.344257     40.472405   7.321   0.621  -0.423   0.102      35.56    1906.73      12.80     9.072     1.545    -0.722      38080943130557248    20111120-M31_004437N404045_B2-03-084    37.9  5855.1    34.0    4.158    0.083    2.587    0.257    2.148    0.121    0.260    0.030
  1159      9.510565     40.501828  11.516   1.022  -0.464   0.096      64.04    1882.82      45.35     8.801     1.070    -0.497      38076390465234483    20111120-M31_004437N404045_B2-03-089    41.3  5482.2    32.3    3.894    0.075    2.176    0.239    2.132    0.073    0.289    0.026
  1160      9.512151     40.633651   6.412   0.470  -0.155   0.046      38.55    1594.85       9.28     8.780     1.034    -0.477      38114059046574694    20111120-M31_004437N404045_B2-03-092    67.3  5668.9    20.2    3.645    0.046    1.737    0.119    1.747    0.059    0.019    0.020
  1161      9.437992     40.112868  11.962   1.100  -0.499   0.107     107.35    1378.39      20.09     8.953     1.335    -0.634      38073785997060249    20111120-M31_004437N404045_B2-03-235    34.6  5613.5    39.2    3.954    0.092    2.697    0.292    2.401    0.103    0.193    0.036
  1162     10.737682     40.896912  11.486   0.891  -0.518   0.058     276.19    1478.43      51.46     8.619     0.727    -0.332      36924284386144729    20111120-M31_004437N404045_B2-04-020    66.8  5653.4    17.8    3.916    0.046    2.218    0.147    2.354    0.038    0.210    0.018
  1163     11.624408     40.086155   7.100   0.608   0.119   0.015      55.96    1790.13       7.23     8.667     0.785    -0.378      36895016331207334    20111120-M31_004437N404045_B2-04-085    79.9  5396.1    17.8    3.725    0.040    1.776    0.087    1.876    0.035   -0.015    0.013
  1164     11.257469     40.292171   8.669   0.403   0.188   0.015      23.98    1757.71       3.46     8.614     0.708    -0.335      36915484427612108    20111120-M31_004437N404045_B2-04-098    65.1  4966.7    18.3    3.701    0.040    1.852    0.108    1.853    0.035   -0.004    0.011
  1165     11.624311     40.425627   7.284   0.651   0.005   0.091      30.12    1698.41       9.20     8.918     1.188    -0.567      36897339479067136    20111120-M31_004437N404045_B2-04-117    35.9  5552.8    38.1    3.889    0.082    2.088    0.227    1.909    0.076    0.042    0.031
  1166     11.036784     40.128164   8.247   0.478  -0.246   0.059      12.63    1711.81      20.55     8.763     0.957    -0.459      36905898490056089    20111120-M31_004437N404045_B2-04-143    62.6  5661.4    22.6    3.927    0.050    2.078    0.135    2.010    0.052    0.102    0.021
  1167     11.392357     39.284268   8.110   0.634   0.108   0.076      31.12    2131.35      11.41     8.825     1.047    -0.526      36876180752189235    20111120-M31_004437N404045_B2-05-011    42.1  5492.9    33.6    4.022    0.067    2.312    0.184    2.045    0.062    0.042    0.026
  1168     10.438588     39.995312   8.592   0.884   0.301   0.034      73.30    1818.88      10.07     8.941     1.272    -0.614      36904486304775756    20111120-M31_004437N404045_B2-05-051    29.4  5190.0    43.8    3.710    0.092    1.924    0.256    2.065    0.087   -0.017    0.025
  1169     11.099936     39.992748   7.843   0.705  -0.448   0.107      13.25    1908.42      30.99     9.042     1.410    -0.686      36886385164987814    20111120-M31_004437N404045_B2-05-159    36.2  5903.6    36.8    3.955    0.092    2.195    0.272    2.279    0.108    0.255    0.034
  1170     13.319770     39.893036   3.744   0.515  -0.323   0.021       7.40    1856.89       7.50     8.893     1.087    -0.541      37410773613531353    20111120-M31_004437N404045_B2-06-012    66.7  5245.5    23.8    3.520    0.056    0.831    0.131    0.890    0.047    0.083    0.017
  1171     14.116419     39.710399   2.837   0.216  -0.460   0.125     143.48    2145.28      23.38     9.623     2.142    -1.093      37391150766946739    20111120-M31_004437N404045_B2-06-116    34.2  6296.8    43.5    3.489    0.118    1.400    0.291    1.155    0.131    0.097    0.040
  1172     13.970167     40.235429   3.534   0.200   0.087   0.075      15.75    1786.99      10.19     9.080     1.344    -0.663      37412807710049612    20111120-M31_004437N404045_B2-06-147    44.8  5980.4    31.9    4.016    0.068    1.400    0.172    1.370    0.072    0.001    0.026
  1173     13.517906     39.648410   7.314   0.531   0.213   0.102      18.53    1764.50      13.78     9.098     1.390    -0.704      37408316892241459    20111120-M31_004437N404045_B2-06-201    28.3  5507.4    46.6    4.012    0.094    2.534    0.273    2.056    0.110    0.036    0.032
  1174     13.466613     39.786639   6.613   0.855  -0.306   0.042      63.53    1938.68      13.92     9.164     1.492    -0.751      37409357992312217    20111120-M31_004437N404045_B2-06-206    32.0  5272.0    48.3    3.670    0.114    1.253    0.290    1.462    0.104    0.090    0.030
  1175     13.610344     39.559001   8.745   0.584  -0.000   0.024       7.21    1866.91       8.05     8.663     0.731    -0.367      37389412164173363    20111120-M31_004437N404045_B2-06-210    50.1  5103.9    29.3    3.737    0.062    1.945    0.156    1.842    0.042    0.024    0.016
  1176     13.028649     39.932211   7.083   0.240   0.094   0.059      91.72    1407.99       6.49     8.710     0.816    -0.401      37415144172236019    20111120-M31_004437N404045_B2-06-247    53.8  5661.6    26.1    3.982    0.055    2.133    0.139    2.093    0.044    0.010    0.023
  1177     12.093015     39.049194   4.774   0.647   0.145   0.047      52.09    1638.09      17.88     9.273     1.732    -0.893      36800713022826406    20111120-M31_004437N404045_B2-07-011    22.6  5265.5    58.2    3.733    0.135    1.849    0.348    1.497    0.136   -0.018    0.036
  1178     13.368899     39.022990   9.600   0.882   0.015   0.101      14.27    1756.89       8.11     8.895     1.088    -0.565      36786106698065664    20111120-M31_004437N404045_B2-07-077    31.9  5592.5    42.4    4.090    0.089    2.711    0.257    2.309    0.073    0.086    0.034
  1179     13.269609     39.062321   7.678   0.557  -0.589   0.034      86.92    2192.41      22.46     8.836     1.001    -0.518      36787292109026624    20111120-M31_004437N404045_B2-07-095    52.3  5352.3    29.5    3.537    0.077    1.652    0.199    1.636    0.055    0.163    0.024
  1180     12.297836     39.211862   7.786   0.800  -0.180   0.107      58.61    1590.07      34.87     9.126     1.489    -0.762      36810086359459724    20111120-M31_004437N404045_B2-07-112    31.3  5572.1    43.7    3.948    0.092    2.471    0.281    2.019    0.114    0.170    0.038
  1181     12.854703     39.325817  12.829   0.715  -0.888   0.092     487.61     660.81      35.16     8.886     1.092    -0.556      36808155342178880    20111120-M31_004437N404045_B2-07-182    43.6  5767.9    26.6    3.887    0.091    2.738    0.285    2.491    0.078    0.254    0.035
  1182     12.165379     40.034041   7.482   0.384   0.065   0.059     131.47    1339.69      10.29     8.757     0.913    -0.444      36891395244351974    20111120-M31_004437N404045_B2-08-005    46.0  5490.7    26.0    3.873    0.053    1.990    0.168    1.916    0.048    0.010    0.021
  1183     12.230018     39.864637   4.689   0.461  -0.605   0.086       7.39    1951.66      12.12     9.097     1.447    -0.717      36888564001912768    20111120-M31_004437N404045_B2-08-014    41.9  6112.1    29.3    3.753    0.079    1.745    0.254    1.649    0.091    0.125    0.029
  1184     12.296345     39.497079   7.227   0.527  -0.348   0.101      11.66    1832.85      10.13     8.998     1.288    -0.649      36812560260616332    20111120-M31_004437N404045_B2-08-121    32.4  5717.8    37.0    3.939    0.085    2.031    0.292    2.091    0.084    0.125    0.033
  1185     11.804642     39.625163  10.745   0.434  -0.321   0.068      44.80    1618.52       4.97     8.696     0.827    -0.408      36887852755313280    20111120-M31_004437N404045_B2-08-198    54.1  5572.0    25.3    3.890    0.056    2.285    0.166    2.342    0.047    0.175    0.022
  1186     12.399803     40.899388   9.183   0.545  -0.185   0.087       6.96    1817.06      24.06     8.792     0.960    -0.449      37499940570593382    20111120-M31_004437N404045_B2-09-015    39.4  5605.2    34.5    3.883    0.075    2.093    0.222    2.209    0.059    0.109    0.031
  1187     12.261305     40.974287  14.319   1.089  -0.920   0.124      31.82    2142.55      47.76     8.919     1.165    -0.544      37501538298416294    20111120-M31_004437N404045_B2-09-217    27.1  5761.3    37.1    4.020    0.122    2.387    0.446    2.624    0.095    0.238    0.045
  1188      8.957841     39.715280  12.764   1.185  -0.759   0.136     724.67    1114.41      54.65     8.730     0.968    -0.464      38071298351991564    20111120-M31_004437N404045_B2-10-045    32.2  5746.9    39.5    3.938    0.119    2.853    0.355    2.695    0.069    0.189    0.043
  1189      8.488734     39.533522   7.241   1.063   0.228   0.092       4.93    1963.41       6.63     8.739     1.001    -0.481      38066037876019443    20111120-M31_004437N404045_B2-10-189    34.6  5569.0    43.3    3.992    0.085    2.186    0.219    2.212    0.069    0.019    0.031
  1190     12.035553     42.937990   9.868   1.060  -0.740   0.167      74.30    1349.13      73.59     8.761     0.922    -0.385      37546577043488320    20111120-M31_004437N404045_B2-11-043    22.3  5573.5    50.4    4.018    0.141    2.479    0.483    1.963    0.055    0.272    0.049
  1191     11.548739     42.597243   4.847   0.631  -0.095   0.038      15.38    1845.48      20.12     8.857     1.090    -0.463      37544006935052211    20111120-M31_004437N404045_B2-11-070    29.5  5121.4    47.1    3.637    0.105    1.332    0.289    1.197    0.051    0.061    0.029
  1192     11.041216     42.257275   6.963   1.360  -0.648   0.185     112.28    1405.09       4.68     8.773     0.970    -0.417      38732451873680192    20111120-M31_004437N404045_B2-11-098    21.6  5365.3    55.8    4.039    0.138    2.303    0.476    1.440    0.049    0.331    0.048
  1193     13.084799     42.198940  10.568   0.556  -0.247   0.108     154.01    1328.03       4.14     8.656     0.732    -0.319      37519151100292032    20111120-M31_004437N404045_B2-12-015    33.9  5518.1    42.1    3.947    0.091    2.463    0.267    2.224    0.037    0.225    0.033
  1194     12.574207     42.090365  10.006   1.101  -0.365   0.173       0.43    1974.13      13.15     8.965     1.225    -0.541      37535118070758668    20111120-M31_004437N404045_B2-12-097    22.0  5534.5    63.2    3.943    0.142    2.141    0.422    2.124    0.084    0.234    0.048
  1195     13.477645     42.252982   5.291   0.537  -0.020   0.048      30.72    2156.27      10.78     8.821     0.973    -0.428      37551122836866073    20111120-M31_004437N404045_B2-12-110    25.8  5176.7    59.7    3.599    0.131    1.765    0.323    1.479    0.060    0.025    0.036
  1196     13.204984     41.860344   4.189   0.171  -0.055   0.083      40.37    1704.32       9.31     8.951     1.179    -0.530      37514876748845107    20111120-M31_004437N404045_B2-12-157    40.4  6019.4    34.4    3.934    0.078    1.314    0.204    1.555    0.058    0.057    0.030
  1197     13.224861     41.662413   3.220   0.531  -0.351   0.193      23.43    2133.56      41.12     9.681     2.293    -1.052      37514474739909542    20111120-M31_004437N404045_B2-13-165    20.4  6193.4    71.8    3.929    0.176    2.159    0.448    1.420    0.238    0.225    0.059
  1198      9.191615     40.721781   6.981   0.978   0.036   0.033     115.37    1355.13       9.57     8.859     1.181    -0.542      38082760760714022    20111120-M31_004437N404045_B2-14-052    38.0  5056.6    40.1    3.589    0.085    1.453    0.211    1.626    0.072    0.033    0.023
  1199      8.724821     40.723478   6.056   0.553  -0.705   0.184      61.78    1608.40      16.99     9.299     1.975    -0.908      38101304711491891    20111120-M31_004437N404045_B2-14-196    26.2  6265.4    61.3    3.752    0.175    2.010    0.415    1.944    0.180    0.108    0.062
  1200     10.852626     41.666775   6.193   0.745  -0.031   0.043      17.91    1769.85       7.72     8.925     1.227    -0.546      38130074121158976    20111120-M31_004437N404045_B2-15-020    27.2  5139.8    52.6    3.660    0.113    2.056    0.307    1.636    0.071    0.090    0.031
  1201     10.215238     41.652115   7.276   0.430  -0.511   0.077      14.89    1829.34       4.26     8.702     0.877    -0.385      38133496351072832    20111120-M31_004437N404045_B2-15-092    51.2  5925.0    24.4    3.935    0.065    2.384    0.195    2.161    0.047    0.155    0.025
  1202     10.018709     41.971590   5.873   0.381   0.137   0.035      42.85    1623.68       8.58     8.916     1.244    -0.540      38135925584889049    20111120-M31_004437N404045_B2-15-171    32.8  5372.9    43.6    3.790    0.095    1.819    0.239    1.751    0.077    0.021    0.026
  1203      9.382577     42.597487   5.944   0.720  -0.482   0.180      65.88    1529.07       7.40     8.946     1.318    -0.550      38159702522865331    20111120-M31_004437N404045_B2-16-029    23.7  6079.4    61.3    4.116    0.151    2.440    0.413    2.012    0.097    0.152    0.058
  1204      9.937475     42.372554   3.266   0.340  -0.352   0.038      40.03    1663.46       8.16     8.988     1.367    -0.581      38157726837930688    20111120-M31_004437N404045_B2-16-072    38.5  5457.1    39.1    3.541    0.102    1.126    0.244    1.123    0.080    0.136    0.032
  1205      9.131365     41.777822   8.023   0.592   0.072   0.121     166.64    1298.78       7.57     8.805     1.088    -0.471      38143371339194124    20111120-M31_004437N404045_B2-16-092    26.6  5509.2    52.8    3.932    0.110    2.170    0.304    2.109    0.071   -0.029    0.043
  1206     55.377437      6.015040   8.819   0.829  -0.732   0.123      14.12    1774.70      49.40     9.343    -0.010    -0.872     327673617625023744                   20111123-F8906-01-130    33.5  5890.7    39.0    3.817    0.108    2.823    0.338    2.276    0.108    0.141    0.039
  1207     54.080810      5.814709   9.243   0.953  -0.256   0.132      40.04    2280.44      16.48     9.276     0.008    -0.855     327597792554355289                   20111123-F8906-02-001    24.0  5744.5    53.2    4.205    0.109    2.572    0.374    2.177    0.092    0.053    0.040
  1208     54.068035      6.916955  11.165   0.651  -0.484   0.096      12.00    1844.74      13.04     8.915     0.019    -0.556     327779775043126643                   20111123-F8906-03-026    37.5  5768.3    32.5    3.818    0.081    2.412    0.267    2.507    0.051    0.180    0.028
  1209     54.458236      7.782840   5.773   0.483  -0.549   0.116      24.95    1956.87      17.39     9.422     0.042    -0.916     327800776144744064                   20111123-F8906-03-160    35.2  6232.5    41.5    4.044    0.098    2.419    0.294    1.922    0.111    0.143    0.037
  1210     54.959067      7.697117   8.030   1.353  -0.745   0.077      57.57    2044.52     171.45     9.864     0.042    -1.230     327797099652743104                   20111123-F8906-04-015    21.9  5309.2    59.6    3.650    0.160    1.658    0.489    1.277    0.180    0.190    0.041
  1211     55.024667      7.861112   9.065   0.958  -0.727   0.037     109.94    1596.95      95.52     9.213     0.028    -0.747     327797711256084851                   20111123-F8906-04-057    45.0  5272.7    30.3    3.593    0.079    1.700    0.252    1.489    0.075    0.212    0.021
  1212     55.579685      7.408041  12.069   1.406  -0.068   0.108      43.36    1652.47      13.85     9.303     0.013    -0.809     327774837978384256                   20111123-F8906-04-120    27.8  5539.0    44.8    4.129    0.090    2.391    0.304    2.260    0.122    0.019    0.035
  1213     55.052037      7.357979   8.605   0.927  -0.138   0.036      37.64    2226.98      13.58     9.184     0.018    -0.734     327773810622202649                   20111123-F8906-04-127    29.8  5330.8    45.0    3.548    0.107    1.770    0.291    1.906    0.082   -0.009    0.025
  1214     55.902680      6.897212   8.329   0.700  -0.679   0.158       4.26    2095.18      25.22     9.793    -0.002    -1.170     327767058933624985                   20111123-F8906-08-025    23.5  5939.3    52.4    3.804    0.145    2.794    0.451    2.243    0.187    0.088    0.045
  1215     55.668558      8.283384  11.322   0.935  -0.534   0.111     223.73    1042.00      35.86     9.101     0.023    -0.646     327839300283526566                   20111123-F8906-09-175    32.1  5712.1    36.4    4.061    0.090    2.850    0.319    2.370    0.076    0.195    0.034
  1216     53.151229      7.537158  12.711   1.410  -0.756   0.165     571.81    1081.62      13.38     9.231     0.052    -0.807       1128302082117734                   20111123-F8906-10-017    24.8  5784.6    50.9    4.414    0.141    3.392    0.446    2.320    0.109    0.229    0.050
  1217     54.917085      9.674764   5.978   0.672   0.044   0.131      77.95    1717.04      12.22     9.208     0.059    -0.713       1224488733818585                   20111123-F8906-11-185    21.5  5803.4    57.3    3.953    0.116    1.620    0.376    2.004    0.079    0.049    0.043
  1218     56.034839      9.146521   6.408   0.578  -0.434   0.141      19.43    2027.65      20.44     9.432     0.041    -0.855     327857971365380940                   20111123-F8906-12-093    25.5  5938.1    54.1    4.079    0.124    1.835    0.380    1.848    0.100    0.075    0.045
  1219     56.759865      9.331727   6.427   0.402  -0.638   0.147     102.94    2190.85      23.44     9.311     0.029    -0.752     330257040453745062                   20111123-F8906-12-199    27.7  6132.4    52.9    3.764    0.139    2.154    0.385    1.974    0.068    0.049    0.050
  1220     53.581540      8.618377   6.030   0.687  -0.281   0.054       0.09    1990.04      12.40     9.174     0.060    -0.734       1169131759240038                   20111123-F8906-14-100    21.0  5426.9    61.3    3.763    0.144    1.530    0.428    1.645    0.093    0.139    0.035
  1221     54.685402      8.522582  10.144   1.508  -0.403   0.119     303.65     948.86      18.72     9.268     0.046    -0.782       1182772575397990                   20111123-F8906-15-005    26.7  5286.5    44.8    3.857    0.097    1.565    0.360    1.777    0.103    0.272    0.030
  1222     55.195162      9.050191   5.648   0.480  -0.554   0.115       0.78    2003.67      19.19     9.587     0.061    -0.986       1188404136512716                   20111123-F8906-15-028    34.1  6178.5    40.2    3.834    0.106    1.867    0.305    1.736    0.110    0.058    0.037
  1223     55.225830      8.328465   6.319   0.530  -0.472   0.183      69.65    2182.35      11.66     9.123     0.030    -0.670     327841705465206630                   20111123-F8906-15-108    21.3  6113.4    68.4    4.373    0.148    1.905    0.451    1.911    0.061    0.074    0.056
  1224     54.101161      9.013987   4.943   0.570  -0.239   0.133      27.12    1891.53      17.30     9.374     0.070    -0.862       1172846046958899                   20111123-F8906-16-151    24.6  6061.3    54.6    4.034    0.123    1.884    0.364    1.735    0.100    0.053    0.041
  1225    108.808460     28.122622   7.748   0.533  -0.108   0.099      25.78    1744.47       3.02     9.199    -0.173     0.333      88525639823764492           20111123-GAC_107N27_B1-04-009    33.0  5601.5    40.2    3.934    0.085    2.443    0.259    2.081    0.055    0.133    0.031
  1226    110.039740     27.470751   3.339   0.617  -0.414   0.185      38.96    2095.19       8.39     9.805    -0.307     0.550      87295736424812364           20111123-GAC_107N27_B1-08-245    22.4  6360.1    71.3    3.930    0.168    2.592    0.423    1.577    0.078    0.186    0.049
  1227     15.452368     27.833477   9.079   0.442  -0.083   0.085      32.91    1718.93       5.89     8.562     0.533    -0.449      30782625463466368                   20111124-B9002-01-078    39.0  5291.8    35.0    3.800    0.070    2.264    0.214    1.937    0.030    0.079    0.025
  1228     15.577482     28.069494   8.108   0.930  -0.680   0.180      84.33    2280.49      39.71     8.996     1.130    -0.956      30790078090716326                   20111124-B9002-01-079    21.9  5913.3    56.3    4.228    0.159    2.588    0.477    2.340    0.112    0.264    0.048
  1229     15.581076     27.808599   5.222   0.124   0.140   0.059      16.73    1657.13       5.66     8.513     0.462    -0.389      30782326533743065                   20111124-B9002-01-089    54.2  5832.8    26.1    3.966    0.054    1.966    0.135    1.871    0.027    0.038    0.022
  1230     13.993032     28.572615   5.159   0.613  -0.199   0.133      34.93    1847.55      38.77     9.190     1.490    -1.216      31107617048829913                   20111124-B9002-02-031    23.6  5932.5    57.7    4.128    0.123    2.350    0.374    1.724    0.140    0.199    0.039
  1231     14.131640     28.189327  13.167   1.014  -0.840   0.152     157.47    1231.25      13.78     8.804     0.917    -0.757      31086121596499289                   20111124-B9002-02-223    26.2  5645.6    43.5    3.899    0.136    2.644    0.442    2.352    0.081    0.284    0.044
  1232     14.597280     29.655840  15.290   0.820  -2.201   0.197     688.08    -415.27     327.59     8.960     1.126    -0.885      31161403783271385                   20111124-B9002-03-029    26.6  6196.0    91.3    4.020    0.242    2.542    0.778    2.527    0.143    0.337    0.068
  1233     14.676205     30.680031   7.095   0.549  -0.282   0.102      31.22    1765.59      14.68     8.883     1.013    -0.765      31248392332906675                   20111124-B9002-03-205    34.8  5868.4    37.8    3.931    0.089    2.271    0.263    2.149    0.079    0.131    0.029
  1234     14.856474     30.700495  11.398   1.117  -0.702   0.133      69.87    1908.08      15.35     8.913     1.049    -0.794      31182754924682496                   20111124-B9002-03-224    29.9  5648.5    39.7    3.750    0.116    1.818    0.370    2.132    0.094    0.242    0.039
  1235     14.227905     29.620531   5.236   0.353  -0.394   0.087      24.41    2135.93      17.32     8.860     0.997    -0.780      31128689876370700                   20111124-B9002-03-240    46.0  6076.4    32.5    3.937    0.078    2.386    0.206    1.960    0.066    0.202    0.027
  1236     14.162902     29.720510   5.576   0.682  -0.359   0.117     131.83    1331.74      27.33     9.172     1.457    -1.140      31129143424916428                   20111124-B9002-03-241    29.5  5771.7    43.0    3.843    0.102    1.505    0.321    1.619    0.131    0.153    0.034
  1237     15.760319     29.454494  10.573   1.598  -0.636   0.187      84.72    2384.45      27.96     9.201     1.408    -1.134      31137753975345484                   20111124-B9002-04-080    21.6  5848.7    58.2    3.933    0.165    2.713    0.474    2.326    0.219    0.235    0.050
  1238     16.365169     30.033131  11.009   0.678  -0.559   0.126      10.29    1753.85       8.80     8.558     0.512    -0.399      31151157709295961                   20111124-B9002-04-238    31.3  5665.6    38.4    3.866    0.103    2.178    0.331    2.298    0.030    0.263    0.036
  1239     15.576800     28.653008   5.285   0.512  -0.091   0.093      26.62    2122.59      17.51     8.798     0.858    -0.707      30830914639766976                   20111124-B9002-05-016    33.4  5886.4    41.0    3.870    0.089    2.001    0.254    1.935    0.068    0.169    0.032
  1240     17.537529     29.647757  10.722   0.718  -0.449   0.107      49.15    2084.43      15.53     8.669     0.632    -0.510      30992439769849139                   20111124-B9002-06-039    35.3  5718.2    36.4    4.074    0.088    2.288    0.280    2.489    0.049    0.283    0.030
  1241     18.171479     29.720346   9.226   1.018  -0.707   0.156      79.72    1458.53      13.57     8.826     0.816    -0.664      30974985022750220                   20111124-B9002-06-056    26.2  5742.1    47.2    3.921    0.135    2.100    0.417    2.104    0.065    0.177    0.046
  1242     16.783606     28.084543   5.082   0.465  -0.089   0.032       2.35    1888.24       8.89     8.627     0.592    -0.503      30804398800111347                   20111124-B9002-07-018    34.3  5163.7    39.4    3.674    0.087    1.311    0.247    1.388    0.040    0.059    0.024
  1243     17.251672     28.363890   6.919   0.804  -0.713   0.205      23.87    1923.13      21.22     9.047     1.126    -0.960      30814555968316403                   20111124-B9002-07-053    20.6  6055.9    65.7    3.848    0.192    3.256    0.506    2.148    0.119    0.135    0.070
  1244     17.014900     28.486105   7.877   0.954  -0.805   0.184     178.10    1146.68     102.82     8.973     1.040    -0.879      30806876137408704                   20111124-B9002-07-060    22.3  5954.8    56.2    3.919    0.171    2.871    0.495    2.417    0.102    0.277    0.058
  1245     16.610093     28.603178   6.955   0.532   0.048   0.087      69.19    1509.28      10.02     8.756     0.769    -0.641      30826389462235366                   20111124-B9002-07-113    37.8  5333.3    35.7    3.826    0.073    1.807    0.211    1.782    0.054    0.015    0.029
  1246     17.579043     28.459126   7.583   0.662  -0.448   0.143      60.33    1511.19      43.77     8.894     0.916    -0.780      30810291924788889                   20111124-B9002-07-185    24.2  5723.8    52.1    3.984    0.125    2.468    0.400    2.002    0.071    0.225    0.042
  1247     16.909057     28.017303   8.988   1.153  -0.483   0.142      25.42    1779.86      18.60     8.921     0.975    -0.838      30803980040852608                   20111124-B9002-07-221    27.4  5540.1    48.0    3.855    0.112    2.394    0.362    1.987    0.099    0.211    0.038
  1248     16.663027     27.693787   7.924   0.512   0.423   0.043      30.76    1612.48       8.67     8.660     0.637    -0.550      30795912374286118                   20111124-B9002-07-231    21.3  5287.7    55.3    3.782    0.117    2.430    0.353    2.055    0.045    0.023    0.031
  1249     16.469633     29.251886  13.463   0.933  -0.693   0.068     276.74    1092.22      12.10     8.854     0.905    -0.737      30843438764405184                   20111124-B9002-08-008    21.6  5336.4    60.5    3.643    0.152    1.645    0.486    2.060    0.080    0.294    0.033
  1250     17.162320     29.447388   8.879   0.705  -0.301   0.113      12.60    1852.65      13.95     8.688     0.666    -0.540      30842205249806784                   20111124-B9002-08-064    27.4  5688.1    43.4    3.906    0.097    2.507    0.337    2.256    0.046    0.196    0.035
  1251     16.828770     29.028988  11.501   0.417  -0.559   0.116     273.94     941.60      36.66     8.501     0.427    -0.347      30838332477759808                   20111124-B9002-08-128    34.2  5695.2    37.8    3.938    0.096    2.200    0.304    2.369    0.030    0.333    0.031
  1252     16.032441     28.910141   9.392   0.696  -0.134   0.088      27.31    1639.25      23.42     8.696     0.704    -0.576      30833927988825369                   20111124-B9002-08-180    37.5  5450.3    36.9    3.861    0.073    2.135    0.229    2.004    0.048    0.068    0.027
  1253     16.701577     30.555674   5.431   0.559  -0.299   0.040      66.92    1905.88      14.77     8.942     1.018    -0.790      31307944631438912                   20111124-B9002-09-050    30.7  5571.1    41.2    3.795    0.111    2.213    0.301    1.646    0.074    0.233    0.025
  1254     17.032361     30.558657   6.532   0.565  -0.619   0.128      18.39    1888.71      21.94     8.829     0.858    -0.667      31305326419384332                   20111124-B9002-09-194    33.1  6033.1    39.4    3.979    0.111    2.505    0.323    2.022    0.054    0.139    0.036
  1255     17.278216     30.422903   4.317   0.348  -0.190   0.039      48.71    1557.70      12.07     8.852     0.880    -0.689      31303601560516851                   20111124-B9002-09-200    30.8  5518.8    42.2    3.718    0.108    1.832    0.288    1.482    0.054    0.141    0.026
  1256     16.829556     30.298187   7.512   0.398   0.258   0.092      48.53    1615.01       9.78     8.712     0.709    -0.553      31300839037546252                   20111124-B9002-09-205    29.0  5517.8    40.4    3.868    0.084    1.946    0.262    2.039    0.050    0.027    0.030
  1257     13.586069     29.722521  12.015   0.977  -0.578   0.081      36.92    2197.97      18.06     8.889     1.066    -0.825      31203099325783462                   20111124-B9002-10-073    22.0  5279.3    76.2    3.795    0.182    2.552    0.457    1.923    0.084    0.272    0.042
  1258     13.230502     30.113111   7.550   0.578  -0.434   0.110       9.84    1730.82      31.69     8.650     0.717    -0.541      31210184303825715                   20111124-B9002-10-133    38.2  5870.3    39.1    3.888    0.094    2.392    0.256    2.200    0.050    0.113    0.034
  1259     13.777715     29.831137  10.456   0.834  -0.087   0.043      26.65    1681.28      16.17     8.743     0.840    -0.647      31205373940462912                   20111124-B9002-10-228    31.0  5178.5    52.4    3.698    0.116    1.731    0.274    2.077    0.061    0.148    0.032
  1260     15.838423     31.468430   8.728   0.385  -0.392   0.042      55.97    1613.57       7.19     8.684     0.699    -0.514      31337923503165542                   20111124-B9002-11-239    31.1  5137.3    45.7    3.744    0.108    2.124    0.309    1.509    0.043    0.281    0.022
  1261     16.557254     31.485996   8.544   0.809  -0.284   0.135      32.15    1620.57       9.76     8.779     0.808    -0.601      31334418809864588                   20111124-B9002-12-143    22.2  5492.2    56.5    4.111    0.117    2.316    0.406    1.953    0.063    0.158    0.037
  1262     18.270753     29.731865   6.191   0.093   0.156   0.057      15.90    1739.14       7.49     8.509     0.415    -0.333      30975568708765145                   20111124-B9002-13-058    52.0  5534.0    25.6    3.921    0.052    1.962    0.141    1.863    0.029    0.010    0.020
  1263     14.158097     31.197527   6.491   0.557  -0.400   0.136      59.19    2227.19      19.31     9.019     1.235    -0.910      31257181553974169                   20111124-B9002-14-078    28.4  5935.1    48.1    3.875    0.121    2.465    0.339    1.932    0.101    0.194    0.037
  1264     14.564481     30.992476   6.737   0.627  -0.207   0.143      52.34    1558.22      92.34     9.200     1.477    -1.104      31259755098382924                   20111124-B9002-15-063    22.1  5775.6    57.7    4.051    0.129    2.415    0.398    1.906    0.153    0.098    0.046
  1265     15.114066     31.416452   7.600   0.615   0.093   0.107      99.78    1702.44      23.51     8.788     0.865    -0.635      31263964166348083                   20111124-B9002-15-154    28.7  5223.6    42.2    3.858    0.084    1.568    0.279    1.813    0.063    0.027    0.030
  1266     14.737960     31.534264   6.614   0.625  -0.039   0.087      36.18    1589.25       9.01     8.720     0.778    -0.566      31268554627383820                   20111124-B9002-16-161    35.2  5775.0    36.9    3.942    0.081    2.162    0.236    2.071    0.051    0.088    0.030
  1267    152.457167     -2.361759  12.944   1.047  -0.720   0.132      93.84    1384.81      14.75     8.551    -0.753     0.746     382898702253921420                   20111124-F9008-01-124    29.0  5795.9    40.4    4.022    0.116    3.018    0.383    2.581    0.071    0.284    0.042
  1268    152.017236     -2.721481   8.859   0.610  -0.348   0.090      48.35    1531.13     103.00     8.570    -0.791     0.768     382859824209951820                   20111124-F9008-01-206    42.0  5752.3    32.0    3.975    0.074    2.705    0.222    2.305    0.064    0.116    0.030
  1269    151.221084     -2.352340   8.371   1.293  -0.389   0.175     169.34    1872.22      39.67     8.968    -1.522     1.463     382938549242496832                   20111124-F9008-02-019    21.0  5631.1    61.6    3.920    0.140    2.594    0.444    1.933    0.176    0.195    0.054
  1270    150.997350     -0.802952   8.002   1.008  -0.756   0.162       2.86    2001.26      40.48     8.979    -1.434     1.441     383016143839656601                   20111124-F9008-03-043    23.7  5947.5    52.9    4.109    0.151    2.561    0.463    2.077    0.174    0.244    0.055
  1271    150.709709     -0.191345  12.011   1.207  -0.594   0.115      66.05    1483.85      26.76     8.835    -1.135     1.159     383334201629806976                   20111124-F9008-03-054    37.0  5725.0    34.7    3.946    0.093    2.163    0.287    2.494    0.128    0.228    0.036
  1272    150.784330     -0.079330  13.300   1.868  -0.655   0.062     161.80    1202.85      26.48     8.859    -1.173     1.203     383334524611347110                   20111124-F9008-03-117    27.9  5206.2    55.7    3.512    0.136    0.826    0.385    1.912    0.129    0.328    0.031
  1273    151.556751      0.208848  10.903   1.710  -0.491   0.185       2.12    1866.79      79.63     9.148    -1.694     1.775     383333576282564531                   20111124-F9008-03-138    21.0  5760.5    61.0    4.128    0.148    2.308    0.460    2.498    0.251    0.179    0.052
  1274    150.839515     -0.797533  16.367   1.910  -1.687   0.157     911.61     104.37     361.31     9.037    -1.529     1.532     383316320392470668                   20111124-F9008-03-243    21.5  6049.9    86.4    4.214    0.257    3.205    0.757    2.534    0.291    0.412    0.072
  1275    152.106766     -0.754803   8.022   1.125  -0.367   0.142      37.94    2201.47      49.44     9.003    -1.531     1.574     383021156925488089                   20111124-F9008-04-099    24.8  5573.5    52.1    3.827    0.117    1.684    0.380    1.833    0.161    0.078    0.048
  1276    151.635135     -0.811713   9.426   0.942  -0.387   0.129     661.11    -119.45      28.87     8.816    -1.167     1.189     383019641661023360                   20111124-F9008-04-128    29.9  5742.8    46.1    3.969    0.108    2.410    0.321    2.293    0.132    0.134    0.043
  1277    151.541531     -0.401977  12.402   1.036  -0.721   0.111      45.89    1602.39      23.14     8.660    -0.863     0.892     383027434449681561                   20111124-F9008-04-174    38.9  5806.7    32.5    4.095    0.092    2.688    0.291    2.590    0.092    0.232    0.036
  1278    151.577061     -0.738656   9.491   0.818  -0.125   0.022      11.24    1709.76      23.63     8.650    -0.859     0.878     383024462332316403                   20111124-F9008-04-178    51.9  5116.7    27.0    3.787    0.061    1.843    0.158    1.756    0.082    0.076    0.017
  1279    151.326853     -1.638069   9.187   0.612  -0.277   0.088      78.00    1425.85      26.70     8.577    -0.749     0.742     383003300169461824                   20111124-F9008-05-222    40.4  5543.7    35.1    3.836    0.073    1.932    0.224    2.160    0.060    0.173    0.028
  1280    153.729505     -1.466647  12.146   0.559  -1.583   0.141     154.28    1280.27     104.75     8.676    -1.013     1.054     383061663621058880                   20111124-F9008-06-204    26.5  6161.7    78.6    4.141    0.222    2.606    0.630    2.462    0.115    0.299    0.064
  1281    152.979411     -2.245521  12.558   1.087  -0.880   0.182     121.21    1191.81      98.90     8.712    -1.094     1.094     382896908675582848                   20111124-F9008-07-163    22.4  5794.1    55.1    3.942    0.175    2.504    0.509    2.608    0.131    0.291    0.068
  1282    152.811097     -0.868144   6.813   0.450  -0.554   0.087      77.56    1526.57      20.93     8.637    -0.878     0.916     383000774728682688                   20111124-F9008-08-007    43.4  5957.3    29.2    3.954    0.072    2.527    0.238    2.124    0.086    0.139    0.027
  1283    152.607733     -1.112603  10.383   1.100  -0.121   0.116       9.71    1724.49      23.49     8.677    -0.957     0.985     382999575573816832                   20111124-F9008-08-169    28.3  5530.0    49.6    4.002    0.098    2.313    0.305    2.250    0.100    0.033    0.039
  1284    150.081618     -0.496532   8.230   0.506  -0.671   0.141     129.11    2323.03      27.68     8.823    -1.106     1.104     383322460907224384                   20111124-F9008-10-017    30.9  5971.7    46.0    3.807    0.126    2.243    0.354    2.309    0.113    0.100    0.050
  1285    150.002524     -1.006310   8.752   0.787  -0.659   0.190      83.95    2147.07     149.92     8.919    -1.294     1.267     383277198823862387                   20111124-F9008-10-079    23.2  5970.3    61.9    3.893    0.168    2.253    0.452    2.230    0.163    0.110    0.063
  1286    149.711398     -1.202004   8.761   1.045  -0.272   0.044      40.21    1691.77      20.57     8.721    -0.947     0.919     383278624753001267                   20111124-F9008-10-091    30.3  5242.0    50.6    3.633    0.122    1.669    0.302    1.804    0.084    0.129    0.033
  1287    149.889512     -0.217478   9.092   1.216  -0.034   0.150      12.68    1944.87      36.76     8.938    -1.280     1.283     383342451403003584                   20111124-F9008-14-199    20.5  5479.3    63.5    4.003    0.130    2.258    0.402    2.141    0.158    0.204    0.043
  1288    151.228149      0.932114  12.086   1.527  -0.725   0.169      76.63    1441.84      55.11     8.824    -1.081     1.156     383511174468709760                   20111124-F9008-15-164    23.6  5713.0    52.0    4.006    0.146    2.935    0.458    2.601    0.162    0.164    0.056
  1289    106.575260     28.053640  10.041   1.441  -1.181   0.115     884.10     380.28      21.95    12.393    -0.661     1.190      88449213028194406           20111124-GAC_106N28_M1-04-188    25.5  6223.6    67.2    4.028    0.221    2.133    0.531    2.203    0.461    0.365    0.070
  1290    143.548412     25.960972   6.717   0.578  -0.095   0.092     268.51    1985.70      26.01     9.169    -0.416     1.132      64593762504760921                   20111126-B9204-01-061    35.3  5572.1    41.0    3.806    0.086    1.527    0.240    1.829    0.082    0.026    0.038
  1291    144.564455     25.715528  11.758   0.910  -0.711   0.056     363.52     675.59     103.02     9.072    -0.387     1.057      64588179047276608                   20111126-B9204-01-124    31.4  5299.2    46.5    3.766    0.118    2.646    0.355    2.001    0.081    0.364    0.028
  1292    144.058873     26.125555   6.808   0.712  -0.444   0.129       2.27    1940.15      40.91     9.475    -0.543     1.503      64595597314787200                   20111126-B9204-01-151    29.6  5786.7    43.9    3.691    0.114    2.127    0.332    1.905    0.124    0.241    0.041
  1293    143.886906     25.879717  14.067   1.223  -2.392   0.227     880.58    -236.97     115.77     9.573    -0.592     1.607      64592793560137638                   20111126-B9204-01-159    24.5  5971.6    76.7    3.874    0.270    3.062    0.818    1.954    0.170    0.369    0.084
  1294    142.333206     25.987705  16.357   1.932  -0.130   0.158      28.64    2120.45      23.24     9.054    -0.361     0.963      64607705257100339                   20111126-B9204-02-097    20.4  5372.3    65.8    4.417    0.122    3.324    0.418    2.581    0.120    0.036    0.041
  1295    142.833923     26.366171  13.024   1.188  -0.879   0.133     801.37     968.11      19.40     9.065    -0.359     0.990      64610746093945548                   20111126-B9204-02-247    30.2  5802.5    39.9    4.089    0.127    2.248    0.399    2.643    0.093    0.274    0.049
  1296    142.753265     27.744282   8.496   0.780  -0.396   0.093      39.37    2120.50      47.16     9.383    -0.440     1.334      69439183117356083                   20111126-B9204-03-099    39.9  5718.4    33.4    3.905    0.080    1.775    0.240    2.244    0.115    0.313    0.027
  1297    143.417105     28.140608  12.932   1.250  -0.543   0.155      59.26    1598.90      27.35     9.262    -0.387     1.225      69591688386589708                   20111126-B9204-03-127    26.1  5609.0    49.7    3.833    0.126    2.486    0.389    2.539    0.137    0.311    0.042
  1298    143.062407     27.705336   9.339   1.992  -0.500   0.071      22.81    2303.54      89.80    10.057    -0.691     2.096      69587785549822092                   20111126-B9204-03-178    22.4  5236.2    69.8    3.697    0.167    1.909    0.438    1.771    0.259    0.337    0.035
  1299    143.166572     28.235106  13.700   1.431  -0.563   0.175      84.30    1392.45      71.14     9.157    -0.346     1.100      69593379315222067                   20111126-B9204-03-206    23.4  5616.4    55.0    3.873    0.143    1.855    0.431    2.682    0.111    0.324    0.048
  1300    142.971874     27.155308   9.247   0.679  -0.170   0.060      49.10    1767.21      19.91     8.940    -0.292     0.855      69429960963623334                   20111126-B9204-03-245    59.9  5614.0    24.3    3.879    0.052    2.048    0.137    2.136    0.056    0.086    0.022
  1301    144.237628     27.341496   9.685   2.064  -1.290   0.125     592.44    1202.03     102.71    10.113    -0.743     2.242      64773319625522534                   20111126-B9204-04-076    22.1  5499.9    69.1    3.640    0.228    2.545    0.617    1.441    0.353    0.365    0.060
  1302    143.379215     26.968111  10.453   1.118  -0.624   0.188     744.89     466.22      43.22     9.536    -0.530     1.535      64625218415777049                   20111126-B9204-05-064    21.0  5782.9    63.1    3.982    0.163    2.345    0.483    2.419    0.167    0.284    0.054
  1303    146.097730     27.603619  10.055   1.360  -0.481   0.185      93.32    1505.21      45.98     9.519    -0.517     1.651      64797656628209958                   20111126-B9204-06-036    21.6  5694.3    62.4    3.809    0.158    2.690    0.446    2.422    0.195    0.267    0.051
  1304    145.639958     26.871178   7.772   0.229  -0.296   0.025      51.76    2175.62      10.90     8.603    -0.172     0.524      64754637806246208                   20111126-B9204-06-239    56.5  5199.4    28.6    3.670    0.066    1.531    0.156    1.708    0.030    0.102    0.018
  1305    145.400719     26.027136   9.523   0.707  -0.450   0.051      84.22    2038.10      20.24     8.965    -0.338     0.956      64663464240480857                   20111126-B9204-07-003    24.3  5420.8    53.2    3.768    0.135    1.629    0.399    1.930    0.069    0.220    0.031
  1306    145.864314     25.951729   8.938   0.600  -0.626   0.060      63.56    1913.10      16.53     8.845    -0.290     0.825      64660375729560780                   20111126-B9204-07-079    27.4  5345.8    50.9    3.695    0.134    1.829    0.386    1.798    0.061    0.323    0.033
  1307    144.573742     26.569473   5.626   0.400  -0.166   0.158      58.69    1906.43      20.01     8.976    -0.326     0.943      64747632285115737                   20111126-B9204-08-185    21.6  5779.4    68.1    3.855    0.149    1.892    0.400    1.712    0.058    0.109    0.050
  1308    145.201214     28.673248  11.395   1.189  -0.026   0.046     119.00    2108.38      83.55     9.089    -0.319     1.090      64833383884163059                   20111126-B9204-09-069    25.0  5074.2    54.9    3.600    0.123    2.248    0.333    2.073    0.087    0.162    0.030
  1309    146.458956     29.034786   9.437   0.542  -0.127   0.037      29.43    1628.60      10.98     8.714    -0.185     0.670      64839362049114150                   20111126-B9204-12-204    30.7  5011.9    44.8    3.655    0.103    1.952    0.281    1.615    0.036    0.303    0.023
  1310    142.058612     28.831503  12.787   0.732  -0.615   0.111     373.37    1471.30     114.68     8.905    -0.241     0.789      69693878114130393                   20111126-B9204-14-006    37.8  5748.4    33.6    4.126    0.088    2.628    0.283    2.592    0.071    0.299    0.032
  1311    141.849128     27.966928   7.039   1.082  -0.573   0.152      47.89    2141.79      52.19     9.750    -0.557     1.687      69462527123734848                   20111126-B9204-14-046    26.6  5790.2    46.9    4.004    0.126    1.880    0.388    1.825    0.201    0.264    0.045
  1312    142.560777     28.157097  11.152   0.578  -0.542   0.088     109.97    1417.68      12.37     8.841    -0.234     0.734      69610531696768768                   20111126-B9204-14-075    47.4  5567.7    27.5    3.888    0.069    2.340    0.216    2.268    0.050    0.208    0.027
  1313    141.829256     28.617323  15.766   1.189  -0.735   0.116     596.70     663.56      25.53     9.023    -0.284     0.910      69543299996715417                   20111126-B9204-14-110    34.9  5673.4    33.5    4.112    0.098    3.292    0.326    2.699    0.098    0.288    0.037
  1314    143.233429     28.703182  13.766   1.058  -0.541   0.070      60.23    2145.05      12.23     8.793    -0.210     0.695      69613943618788928                   20111126-B9204-15-064    56.9  5616.3    21.9    3.896    0.056    2.518    0.177    2.523    0.050    0.244    0.022
  1315    144.492856     28.400007  12.154   1.757  -0.569   0.198     453.49    1387.92      43.48     9.478    -0.461     1.518      69598382093132339                   20111126-B9204-15-120    21.4  5713.5    62.3    3.899    0.163    2.851    0.465    2.647    0.191    0.174    0.061
  1316    144.496681     28.706747   7.103   0.372  -0.018   0.106     122.06    1433.70      10.21     8.730    -0.191     0.649      69600896796473881                   20111126-B9204-15-130    31.1  5455.8    43.9    3.880    0.091    1.890    0.267    1.821    0.037    0.020    0.032
  1317    144.389285     28.804800   7.372   0.472  -0.033   0.032      37.98    1710.80      12.90     8.806    -0.215     0.735      69601412622053260                   20111126-B9204-15-139    36.3  5050.9    39.1    3.775    0.084    1.805    0.228    1.563    0.045    0.039    0.023
  1318    144.013008     28.621893   7.732   0.753  -0.276   0.092      61.79    1592.40      31.24     9.229    -0.364     1.210      69602944636840332                   20111126-B9204-15-188    39.1  5883.4    35.4    4.065    0.082    2.216    0.233    2.104    0.098    0.086    0.034
  1319    143.526675     28.621246  12.890   0.390  -0.675   0.070       9.50    1823.93      45.46     8.542    -0.125     0.419      69603975858532889                   20111126-B9204-15-227    60.0  5718.1    20.3    3.962    0.058    2.749    0.181    2.509    0.028    0.219    0.023
  1320    141.986616     29.152515   7.035   1.193  -0.393   0.066      47.14    2302.86      38.86     9.518    -0.433     1.444      69696379503077376                   20111126-B9204-16-005    20.7  5197.1    71.7    3.676    0.167    1.785    0.450    1.472    0.154    0.150    0.036
  1321    142.424869     29.613737   9.578   1.252  -0.650   0.161      87.68    1497.53      41.53     9.361    -0.369     1.292      69700203741955276                   20111126-B9204-16-033    26.3  5704.6    49.9    3.767    0.136    1.823    0.405    2.113    0.139    0.228    0.050
  1322    142.183284     29.441549   6.301   0.759  -0.628   0.053      20.09    2067.31      12.70     8.812    -0.200     0.692      69699341312523200                   20111126-B9204-16-201    35.5  5341.1    44.7    3.429    0.119    1.382    0.303    1.330    0.051    0.194    0.032
  1323     12.465400      0.559680  14.672   2.205  -0.474   0.064     518.67     469.13      59.38     8.733     0.881    -1.971     253715583022026355                   20111126-F9202-01-039    24.9  5405.5    64.5    3.504    0.163    2.237    0.394    2.319    0.204    0.154    0.044
  1324     12.692250      0.728922  13.635   1.029  -0.784   0.101     132.61    1140.54      74.80     8.564     0.602    -1.340     253718362724863065                   20111126-F9202-01-076    40.3  5732.9    30.2    3.972    0.089    2.769    0.291    2.580    0.101    0.224    0.034
  1325     12.635987      0.712814   7.140   0.637  -0.628   0.107      66.66    1656.58      70.80     8.740     0.879    -1.963     253718228721802649                   20111126-F9202-01-080    40.3  6009.6    36.1    3.991    0.092    2.343    0.267    2.227    0.151    0.143    0.036
  1326     12.910751      0.571392  13.852   0.870  -2.022   0.207    1428.64    -121.66      81.03     8.804     0.958    -2.166     253713016349499251                   20111126-F9202-01-097    25.2  6185.9    94.4    3.821    0.267    1.720    0.805    2.482    0.222    0.292    0.073
  1327     12.999981      1.076689   7.448   1.292  -0.353   0.033     168.75    1192.72      84.66     8.820     0.976    -2.166     253757419439381132                   20111126-F9202-01-133    40.4  5137.0    37.9    3.730    0.085    1.528    0.232    1.407    0.158    0.202    0.021
  1328     13.280143      0.499426  12.706   0.925  -2.006   0.216     148.11    1182.40      68.79     8.817     0.949    -2.172     253693166728642700                   20111126-F9202-01-198    24.3  6177.1    97.5    3.943    0.261    2.757    0.823    2.392    0.253    0.266    0.075
  1329     12.003518      0.867417  12.254   1.396  -0.354   0.043      12.26    1809.21      56.20     8.632     0.749    -1.633     254919242452690188                   20111126-F9202-02-015    30.5  5341.2    46.3    3.677    0.115    2.412    0.310    2.323    0.141    0.160    0.030
  1330     12.119267      2.446126   9.202   0.997  -0.043   0.065     257.05    1169.43      40.00     8.580     0.656    -1.343     254994167298185036                   20111126-F9202-03-020    47.3  5472.9    27.9    3.925    0.057    1.874    0.170    2.097    0.088    0.071    0.020
  1331     11.579290      2.761790  13.872   2.363  -1.855   0.054     574.74     922.03     121.41     8.993     1.385    -2.780     255076276764992537                   20111126-F9202-03-087    52.5  5602.6    23.8    3.371    0.110    1.653    0.434    1.510    0.261    0.267    0.035
  1332     11.365733      3.121660  13.793   2.368  -0.330   0.147      42.32    1530.19     142.28     8.931     1.300    -2.559     255083482002127513                   20111126-F9202-03-114    26.5  5502.8    55.5    3.895    0.124    2.587    0.352    2.453    0.302    0.223    0.043
  1333     11.890822      3.392507  12.498   1.207  -0.983   0.138      76.07    1593.76      70.20     8.563     0.638    -1.251     255089790450051584                   20111126-F9202-03-216    24.6  5620.4    42.4    3.855    0.144    2.356    0.496    2.107    0.090    0.181    0.048
  1334     12.763882      2.335647  12.077   1.024  -0.586   0.077     295.23     766.48      81.12     8.624     0.691    -1.444     254983357724477862                   20111126-F9202-04-083    53.0  5762.3    23.4    3.940    0.064    2.658    0.196    2.597    0.110    0.231    0.024
  1335     13.232434      2.460379  12.405   1.297  -0.459   0.110      96.65    1527.69      50.22     8.684     0.756    -1.588     254982759865035712                   20111126-F9202-04-114    33.4  5671.0    37.0    3.988    0.090    2.743    0.297    2.531    0.155    0.168    0.035
  1336     12.502018      2.219444   7.790   0.791  -0.154   0.021      40.13    2126.07      50.29     8.656     0.755    -1.576     254973197549842176                   20111126-F9202-04-135    58.6  5202.6    25.1    3.697    0.058    1.667    0.139    1.660    0.096    0.014    0.017
  1337     12.554031      2.752835  12.264   1.544  -0.683   0.035     244.87     843.64     212.76     8.732     0.872    -1.786     255004743225641228                   20111126-F9202-04-157    51.4  5383.0    27.8    3.554    0.077    1.486    0.214    1.954    0.126    0.252    0.022
  1338     12.784347      1.387743  10.944   1.145  -0.753   0.165      35.30    1804.31      77.62     8.820     0.993    -2.164     254961023894538201                   20111126-F9202-05-016    24.7  5891.8    55.4    3.807    0.156    2.897    0.446    2.510    0.232    0.059    0.059
  1339     12.290186      2.030739   8.148   1.382  -0.633   0.045      59.82    2071.22     100.21     8.894     1.152    -2.417     254970541542062912                   20111126-F9202-05-066    42.1  5548.0    38.1    3.753    0.100    1.481    0.256    1.712    0.172    0.212    0.029
  1340     15.014746      1.696203  14.154   1.986  -0.993   0.174      59.04    1440.63     101.24     8.827     0.846    -1.918     253898119132020070                   20111126-F9202-06-101    21.6  5734.1    55.3    4.001    0.183    2.807    0.549    2.346    0.235    0.152    0.062
  1341     14.814148      1.846038  14.124   2.048  -1.000   0.185     311.64     943.56      77.85     8.978     1.059    -2.377     253918634902239065                   20111126-F9202-06-110    21.2  5734.7    57.3    3.895    0.194    3.107    0.558    2.610    0.342    0.251    0.069
  1342     13.775513      2.644888  10.987   0.913  -0.539   0.080     199.96    1690.42      39.72     8.650     0.677    -1.429     255131145831146150                   20111126-F9202-08-047    44.7  5697.8    26.8    3.927    0.065    2.790    0.229    2.410    0.112    0.166    0.025
  1343     13.961056      2.060695  10.917   1.360  -1.886   0.165     826.77    -588.49     166.56     9.127     1.340    -2.922     253776337481806092                   20111126-F9202-08-146    24.9  6069.0    80.2    3.966    0.233    2.466    0.765    2.076    0.352    0.222    0.072
  1344     13.427742      3.355327  13.050   2.232  -1.083   0.120     104.47    1334.87      86.91     8.995     1.204    -2.457     255159773935603609                   20111126-F9202-09-170    25.3  5710.8    40.3    3.713    0.165    2.270    0.509    2.254    0.315    0.218    0.058
  1345     10.849648      1.675662  13.753   1.075  -0.867   0.120     165.36    1290.48      53.36     8.612     0.786    -1.616     254953619370935014                   20111126-F9202-10-046    35.0  5844.1    37.2    4.124    0.117    2.636    0.348    2.536    0.152    0.089    0.041
  1346     13.100833      4.688051   7.282   1.051  -0.387   0.127      31.92    1584.66      52.78     8.783     0.915    -1.755     255263049430765132                   20111126-F9202-11-120    30.6  5497.8    47.2    3.869    0.102    2.089    0.314    1.772    0.140    0.157    0.042
  1347     13.674022      4.626058   7.654   1.016  -0.887   0.195      26.09    2054.65      87.67     8.943     1.111    -2.166     255259616892908224                   20111126-F9202-12-054    22.3  6163.2    68.6    4.103    0.206    2.108    0.512    2.096    0.232    0.194    0.073
  1348     14.985832      3.679509  10.502   1.240  -0.591   0.148      29.60    1834.10      91.62     8.697     0.685    -1.425     255149036946923468                   20111126-F9202-13-196    27.0  5574.4    47.9    3.872    0.118    2.889    0.385    2.244    0.119    0.232    0.044
  1349     10.636348      3.733919  14.383   1.814  -1.318   0.089     169.96   -1112.17      91.09     8.812     1.157    -2.189     255111635942148928                   20111126-F9202-14-018    27.2  5872.8    49.3    3.945    0.183    2.758    0.541    2.288    0.255    0.253    0.062
  1350     11.924176      3.685371  10.437   0.917  -0.103   0.065      24.55    1623.30      41.97     8.586     0.673    -1.307     255097445799762227                   20111126-F9202-15-052    54.2  5282.5    26.0    3.836    0.053    1.890    0.149    2.014    0.086    0.087    0.021
  1351     11.883918      3.496105  12.837   2.016  -0.589   0.137      94.80    1611.53      87.43     8.924     1.235    -2.422     255090133617886656                   20111126-F9202-15-062    27.5  5662.0    45.4    3.932    0.118    2.607    0.379    2.419    0.271    0.242    0.042
  1352     12.726180      3.409266  11.085   2.073  -0.492   0.126     150.98    1205.27      59.77     8.817     0.993    -1.989     255015707418158310                   20111126-F9202-15-104    30.1  5196.3    43.1    3.802    0.104    1.937    0.333    1.784    0.183    0.207    0.034
  1353     10.724783      4.038172   9.154   1.036  -0.671   0.114     106.90    1789.43      65.28     8.740     1.018    -1.905     255123641664293798                   20111126-F9202-16-019    38.5  5880.6    35.0    4.058    0.096    2.433    0.286    2.276    0.169    0.226    0.035
  1354     11.802911      4.333808   2.467   0.326  -1.168   0.084     387.92     743.95     169.44     9.518     2.229    -4.231     255270237058474227                   20111126-F9202-16-167    39.0  6259.3    44.7    3.344    0.149    0.641    0.372    0.522    0.352    0.289    0.046
  1355     50.572166      2.621765  12.039   1.011  -0.648   0.103      81.34    1884.66      18.00     9.142     0.006    -0.888     326905849271152704                   20111126-F9204-01-027    39.9  5599.7    31.5    3.959    0.081    2.570    0.273    2.245    0.083    0.189    0.033
  1356     49.908738      2.667079  11.993   1.054  -0.260   0.034      51.80    2130.39      27.01     9.356     0.021    -1.105     326874245183784102                   20111126-F9204-02-114    38.3  5114.4    39.3    3.747    0.088    2.047    0.236    1.865    0.099    0.100    0.024
  1357     49.709838      5.518723  10.698   0.790  -0.877   0.081     527.74    -104.08     374.69     9.382     0.084    -1.062        330139103718003                   20111126-F9204-03-123    51.2  5996.7    25.5    3.979    0.084    2.283    0.242    2.399    0.114    0.176    0.030
  1358     49.946884      5.377077  10.961   1.415  -0.363   0.107     208.40    1741.30      41.71     9.979     0.115    -1.589        910097127624588                   20111126-F9204-03-219    32.8  5687.2    40.5    3.985    0.091    2.520    0.290    2.402    0.212    0.265    0.029
  1359     50.002308      5.464268  10.479   1.246  -0.281   0.092      68.85    1605.47      48.85     9.743     0.101    -1.374        929087755028736                   20111126-F9204-03-221    40.0  5753.7    35.2    4.065    0.075    2.276    0.227    2.280    0.165    0.088    0.028
  1360     50.587623      4.587966  12.905   2.715  -0.659   0.127     205.47    1266.03      96.86    10.352     0.087    -1.924     326960653053834739                   20111126-F9204-04-198    31.0  5318.1    40.2    3.813    0.100    2.180    0.351    1.893    0.271    0.177    0.035
  1361     51.042817      5.485321  13.674   1.179  -0.790   0.134      34.50    2043.64      38.25     9.624     0.069    -1.235        907124580718886                   20111126-F9204-04-206    29.8  5832.0    41.4    4.237    0.116    2.729    0.387    2.605    0.162    0.110    0.045
  1362     50.459705      4.121884  11.235   0.945  -0.363   0.071     195.88    1613.84      22.56     9.357     0.040    -1.054     326955344474261491                   20111126-F9204-05-056    51.4  5649.0    27.0    4.025    0.059    2.440    0.179    2.382    0.109    0.231    0.022
  1363     50.664413      3.449703  13.903   0.970  -1.268   0.050      74.92    1524.14      44.96     9.509     0.025    -1.203     326918610477976230                   20111126-F9204-05-077    46.0  5752.7    27.2    3.643    0.109    2.283    0.339    2.141    0.114    0.259    0.038
  1364     49.747392      4.063495  12.913   1.584  -0.337   0.097       6.70    1945.72      35.04     9.675     0.067    -1.368        285883760701888                   20111126-F9204-05-186    35.5  5488.1    38.9    3.818    0.084    2.574    0.265    2.308    0.162    0.144    0.028
  1365     52.737527      4.547751   7.695   0.923  -0.904   0.099      83.47    1603.21      29.08     9.652     0.009    -1.230     327541047446446233                   20111126-F9204-06-088    38.5  5811.3    31.8    3.911    0.099    1.899    0.324    1.748    0.141    0.180    0.037
  1366     53.165908      3.814839  11.690   2.040  -0.608   0.189     228.49    1263.83      35.84    10.059    -0.025    -1.582     327456113609164672                   20111126-F9204-06-118    20.9  5613.7    62.6    3.880    0.153    2.532    0.481    2.174    0.272    0.134    0.054
  1367     52.151122      4.112249  12.877   1.271  -0.980   0.081      11.01    2118.98      58.37     9.485     0.010    -1.118     327529701860828364                   20111126-F9204-06-237    44.5  5716.3    25.7    4.014    0.087    2.751    0.295    2.237    0.129    0.157    0.032
  1368     51.766409      4.150885  15.378   1.161  -1.405   0.049     436.95    -583.32      77.63     9.350     0.016    -1.011     327532680850141248                   20111126-F9204-08-023    44.2  5886.2    28.0    3.786    0.096    3.084    0.382    2.327    0.108    0.278    0.032
  1369     52.373953      4.676709  15.920   2.051  -0.723   0.142       0.79    2084.88      33.07     9.638     0.020    -1.226     327546094892006310                   20111126-F9204-08-087    23.7  5556.6    45.7    3.943    0.116    2.603    0.456    2.454    0.197    0.169    0.041
  1370     52.125236      4.854379  13.936   1.166  -0.598   0.113      32.95    2133.37      36.37     9.494     0.027    -1.107     327547957189820211                   20111126-F9204-08-095    29.6  5761.6    39.4    4.490    0.089    3.062    0.356    2.442    0.198    0.107    0.034
  1371     51.769090      5.490712   6.880   0.471  -0.557   0.080      10.70    2139.94      38.93     9.550     0.050    -1.148     327576420367545971                   20111126-F9204-09-031    51.7  5973.1    26.9    3.798    0.069    2.377    0.198    2.096    0.110    0.135    0.026
  1372     48.909402      4.438361  10.324   0.911  -1.023   0.163      19.80    2022.47      73.57     9.704     0.099    -1.413        291917330753241                   20111126-F9204-10-016    24.4  5874.8    55.1    3.854    0.189    2.805    0.509    2.259    0.155    0.114    0.073
  1373     48.974105      4.105354  10.168   0.831  -1.052   0.113       6.63    1976.22      69.56     9.424     0.072    -1.159        289536200892902                   20111126-F9204-10-035    33.2  6020.7    44.1    3.957    0.145    1.714    0.401    2.307    0.117    0.080    0.050
  1374     49.160373      4.173072  16.557   1.527  -0.915   0.112      34.93    2153.68      31.41     9.577     0.078    -1.294        289693826161484                   20111126-F9204-10-053    34.6  5703.1    34.5    3.965    0.113    2.451    0.360    2.727    0.161    0.214    0.039
[truncated: 71,015,971 more chars]
